# Supplementary material for: Maximizing transcription of nucleic acids with efficient T7 promoters
Source: Commun Biol. 2020 Aug 14;3:439. doi: 10.1038/s42003-020-01167-x (PMC7429497; doi:10.1038/s42003-020-01167-x)
Supplement: Supplementary file 4 — Supplementary Data 1 [file 42003_2020_1167_MOESM4_ESM.xlsx]

## Sheet: Sheet1
rank	1-8 Motif	Relative abundance A	Relative abundance B	mean	Counts A	Counts B	Counts background
1	GGGAAATA	3.52517	3.82321	3.67419	6029	15742	11509
2	GGGAAAAT	3.43869	3.78917	3.61393	5946	15774	11636
3	GGGAATAT	3.23274	3.60162	3.41718	7694	20637	16016
4	GGGATAAT	3.09719	3.59492	3.34605	7179	20061	15598
5	GGGAGAAT	3.07568	3.58643	3.33106	4800	13475	10502
6	GGGAATAC	3.05336	3.41562	3.23449	4963	13366	10938
7	GGGAAGTA	2.97285	3.38851	3.18068	4928	13523	11155
8	GGGAGATT	2.86963	3.42075	3.14519	6278	18017	14722
9	GGGAGATA	2.90077	3.37455	3.13766	4521	12662	10488
10	GGGAAATG	2.94506	3.31527	3.13016	5306	14380	12124
11	GGGAAAAC	2.92442	3.32151	3.12296	3494	9554	8040
12	GGGAAAGT	2.95149	3.2912	3.12135	5279	14172	12036
13	GGGTAAAT	2.95196	3.27634	3.11415	7614	20345	17357
14	GGGATATT	2.89764	3.31324	3.10544	9648	26559	22406
15	GGGAATAA	2.83706	3.31441	3.07574	4818	13551	11428
16	GGGATACA	2.82147	3.31719	3.06933	4802	13592	11453
17	GGGAATTA	2.87642	3.2574	3.06691	6772	18463	15843
18	GGGAGATG	2.88891	3.16737	3.02814	4536	11973	10566
19	GGGAAATT	2.90465	3.14977	3.02721	7053	18413	16340
20	GGGATATA	2.80226	3.2467	3.02448	6465	18033	15525
21	GGGTGAAT	2.7783	3.25127	3.01479	6515	18355	15780
22	GGGAAAAG	2.74034	3.20054	2.97044	3507	9861	8612
23	GGGAAAAA	2.83486	3.1052	2.83486	3207	10243	8404
24	GGGATAAC	2.76366	3.17356	2.96861	4511	12471	10984
25	GGGATACT	2.66135	3.22693	2.94414	5763	16823	14572
26	GGGTGATG	2.795	3.09084	2.94292	6290	16746	15144
27	GGGTAATA	2.76662	3.11586	2.94124	7034	19072	17109
28	GGGTGACG	2.88581	2.98697	2.93639	4568	11383	10652
29	GGGAAAGA	2.69679	3.16673	2.93176	3093	8744	7718
30	GGGAATAG	2.67699	3.1781	2.92754	4611	13179	11591
31	GGGTGACT	2.73978	3.10383	2.92181	5873	16018	14425
32	GGGTGACA	2.73582	3.08535	2.91059	4605	12503	11327
33	GGGAAGAT	2.64042	3.17526	2.90784	4178	12096	10648
34	GGGAGACT	2.66899	3.14351	2.90625	3873	10982	9765
35	GGGATAAG	2.69367	3.11856	2.90612	4719	13153	11789
36	GGGTGATT	2.69686	3.11491	2.90588	8632	24003	21539
37	GGGAAGTT	2.65828	3.15323	2.90576	6309	18017	15971
38	GGGTAAGT	2.74043	3.01954	2.87998	7158	18988	17577
39	GGGTAATG	2.70621	3.04966	2.87794	7102	19268	17660
40	GGGTAATT	2.71857	3.02834	2.87345	9724	26078	24070
41	GGGATATG	2.59808	3.13739	2.86773	6297	18307	16310
42	GGGAGAAA	2.63178	3.09578	2.86378	3029	8578	7745
43	GGGAAACA	2.67092	3.05089	2.8609	3336	9174	8405
44	GGGTGATA	2.61537	3.09861	2.85699	6000	17114	15438
45	GGGAAATC	2.70401	3.00784	2.85592	4494	12035	11184
46	GGGATTAT	2.61619	3.08142	2.8488	8602	24392	22126
47	GGGTAATC	2.69248	2.99136	2.84192	6515	17426	16283
48	GGGTGAAG	2.67303	3.00939	2.84121	4431	12010	11155
49	GGGATAGT	2.64969	3.03117	2.84043	6328	17428	16071
50	GGGATAAA	2.61484	3.06091	2.83788	4516	12727	11622
51	GGGATTAC	2.61853	2.99133	2.80493	5838	16056	15003
52	GGGAGACA	2.60707	2.99994	2.8035	3030	8394	7821
53	GGGAGTAT	2.52261	3.08297	2.80279	6047	17792	16131
54	GGGTGAGT	2.66408	2.93745	2.80077	6128	16267	15479
55	GGGTATAT	2.6146	2.98572	2.80016	9295	25554	23923
56	GGGAGATC	2.51094	3.03732	2.77413	3747	10912	10042
57	GGGACAAT	2.53408	3.00557	2.76983	4282	12227	11371
58	GGGAAGAC	2.57354	2.96257	2.76806	2835	7857	7413
59	GGGTAAAG	2.63678	2.88065	2.75871	5124	13477	13077
60	GGGATATC	2.55673	2.95906	2.7579	5799	16158	15263
61	GGGAAGTC	2.63106	2.88112	2.75609	4284	11294	10957
62	GGGAGAAC	2.53969	2.94164	2.74067	2823	7872	7480
63	GGGAGACG	2.54361	2.93457	2.73909	2751	7641	7278
64	GGGAAGTG	2.51697	2.92264	2.71981	4289	11990	11467
65	GGGTAGAT	2.58385	2.85489	2.71937	5983	15915	15582
66	GGGAGAGT	2.49274	2.94143	2.71709	3971	11281	10720
67	GGGAATGT	2.49929	2.90934	2.70432	6182	17325	16645
68	GGGAGAAG	2.50678	2.89928	2.70303	2830	7880	7597
69	GGGTAGTT	2.55527	2.84671	2.70099	8688	23302	22880
70	GGGTGTAG	2.61535	2.77819	2.69677	6403	16375	16475
71	GGGTAACA	2.53309	2.84879	2.69094	4688	12693	12454
72	GGGAGTAG	2.44099	2.90363	2.67231	4038	11564	11132
73	GGGAATGA	2.44305	2.89414	2.66859	3906	11140	10759
74	GGGACATA	2.41564	2.90809	2.66187	4149	12025	11558
75	GGGAAACT	2.44415	2.87547	2.65981	3931	11134	10823
76	GGGAACTA	2.431	2.88858	2.65979	3653	10450	10112
77	GGGTGATC	2.41921	2.89412	2.65666	5280	15207	14687
78	GGGTAACT	2.44411	2.85066	2.64738	5780	16230	15914
79	GGGTGTAT	2.42497	2.85677	2.64087	8632	24482	23954
80	GGGATAGA	2.4674	2.81346	2.64043	3920	10761	10691
81	GGGTATTA	2.46527	2.79994	2.6326	8774	23991	23950
82	GGGATTAG	2.3506	2.89343	2.62201	5693	16871	16298
83	GGGAATTG	2.45548	2.75984	2.60766	5920	16019	16224
84	GGGATTAA	2.39889	2.80902	2.60395	5821	16410	16329
85	GGGTAGTC	2.51395	2.67517	2.59456	5857	15005	15678
86	GGGTAGTG	2.47712	2.71162	2.59437	6048	15939	16430
87	GGGATAGC	2.35167	2.83531	2.59349	3892	11297	11137
88	GGGTAAAC	2.43977	2.74337	2.59157	4462	12079	12307
89	GGGTAGAC	2.42415	2.74525	2.5847	3834	10453	10643
90	GGGTACAT	2.43556	2.73307	2.58431	6290	16993	17379
91	GGGTAAGC	2.4691	2.69476	2.58193	4505	11837	12278
92	GGGAGTAA	2.31474	2.8237	2.56922	3975	11674	11556
93	GGGAACAC	2.32346	2.81149	2.56748	2776	8087	8040
94	GGGTGAAA	2.33009	2.80154	2.56582	3938	11399	11373
95	GGGATACG	2.3203	2.8091	2.5647	4008	11682	11624
96	GGGAAACG	2.40572	2.70737	2.55654	3028	8204	8470
97	GGGTGAGC	2.42344	2.68762	2.55553	3969	10597	11021
98	GGGTAGTA	2.39456	2.70745	2.551	5829	15867	16381
99	GGGAAAGC	2.35342	2.72859	2.54101	2937	8198	8398
100	GGGACAAC	2.24681	2.8267	2.53675	2633	7975	7886
101	GGGAAGAA	2.26851	2.80389	2.5362	2590	7707	7683
102	GGGACATT	2.32963	2.7416	2.53561	5601	15869	16179
103	GGGTATTG	2.36793	2.69411	2.53102	8537	23384	24261
104	GGGAGTTA	2.29893	2.74756	2.52324	5437	15644	15915
105	GGGACACA	2.28165	2.75947	2.52056	2842	8275	8382
106	GGGAACAT	2.32258	2.718	2.52029	4014	11309	11630
107	GGGTAAGA	2.33743	2.69678	2.51711	4155	11541	11962
108	GGGAATCA	2.26358	2.74654	2.50506	3907	11413	11615
109	GGGGAATA	2.26474	2.73152	2.49813	4154	12062	12343
110	GGGAACAA	2.21944	2.77458	2.49701	2688	8090	8150
111	GGGAAACC	2.2912	2.6998	2.4955	2525	7163	7416
112	GGGTAACG	2.33976	2.64918	2.49447	4414	12032	12695
113	GGGTACAC	2.34003	2.63047	2.48525	4161	11261	11966
114	GGGTCATA	2.40804	2.55397	2.48101	6283	16043	17558
115	GGGATGAT	2.25987	2.69526	2.47756	4811	13814	14326
116	GGGACAGT	2.27488	2.6613	2.46809	3939	11094	11652
117	GGGTGTAA	2.23327	2.67093	2.4521	5750	16556	17326
118	GGGTATAA	2.26881	2.62804	2.44842	5797	16166	17194
119	GGGAATGC	2.22606	2.67072	2.44839	3916	11311	11838
120	GGGTCAAT	2.32124	2.57245	2.44684	6061	16171	17571
121	GGGAACAG	2.18705	2.70497	2.44601	2770	8248	8523
122	GGGTGAGA	2.28814	2.59917	2.44365	3574	9774	10511
123	GGGTATTC	2.28741	2.59037	2.43889	7762	21162	22835
124	GGGTGTAC	2.25618	2.60976	2.43297	5525	15386	16479
125	GGGAGTAC	2.27609	2.5836	2.42984	3727	10185	11019
126	GGGTATGT	2.30867	2.5335	2.42108	8499	22454	24773
127	GGGAATCT	2.20742	2.61345	2.41043	4824	13750	14706
128	GGGACACT	2.16005	2.65322	2.40663	3502	10356	10910
129	GGGTAGGT	2.30156	2.50493	2.40324	6051	15855	17692
130	GGGTACTA	2.25242	2.53333	2.39288	5160	13972	15416
131	GGGTATAG	2.2557	2.51543	2.38556	5855	15719	17467
132	GGGACAAA	2.11246	2.63504	2.37375	2614	7850	8327
133	GGGATACC	2.15881	2.58238	2.37059	3363	9685	10483
134	GGGAGAGC	2.22271	2.51184	2.36728	2506	6818	7587
135	GGGTACAG	2.20823	2.52238	2.3653	4220	11605	12860
136	GGGACATG	2.17764	2.54898	2.36331	3858	10872	11922
137	GGGATGAC	2.18684	2.5361	2.36147	3303	9222	10164
138	GGGTGTTA	2.18804	2.5288	2.35842	7575	21077	23297
139	GGGACAAG	2.13549	2.58064	2.35807	2725	7928	8587
140	GGGTATAC	2.2311	2.47638	2.35374	5573	14892	16809
141	GGGGAAAT	2.17246	2.53413	2.35329	4100	11514	12700
142	GGGAGAGA	2.15489	2.54527	2.35008	2296	6529	7170
143	GGGGAATT	2.1331	2.54518	2.33914	5455	15670	17209
144	GGGTACAA	2.13082	2.54647	2.33864	3890	11192	12285
145	GGGTATCA	2.15998	2.51663	2.3383	5534	15523	17241
146	GGGAGACC	2.03071	2.63374	2.33222	2132	6657	7065
147	GGGTGAAC	2.21687	2.44741	2.33214	3633	9656	11028
148	GGGATTTA	2.13017	2.5326	2.33139	7249	20749	22900
149	GGGTAGAA	2.14888	2.51349	2.33118	3565	10039	11164
150	GGGGATTA	2.14131	2.5105	2.3259	5518	15575	17341
151	GGGAATTT	2.18859	2.46112	2.32486	7359	19923	22627
152	GGGTGTGT	2.19834	2.44474	2.32154	7708	20637	23595
153	GGGTGTCT	2.17441	2.45765	2.31603	6931	18860	21450
154	GGGAACCA	2.05675	2.56921	2.31298	2314	6959	7571
155	GGGAGTTG	2.14428	2.4804	2.31234	4918	13696	15434
156	GGGTGACC	2.07082	2.51594	2.29338	3133	9164	10181
157	GGGTATGA	2.11676	2.44124	2.279	5160	14327	16404
158	GGGACAGA	2.11234	2.44462	2.27848	2493	6946	7942
159	GGGAAAGG	2.08652	2.46584	2.27618	2887	8214	9311
160	GGGATTGA	2.07578	2.46934	2.27256	4594	13157	14893
161	GGGAATGG	2.05781	2.48068	2.26924	3846	11162	12577
162	GGGAATTC	2.08968	2.44818	2.26893	4708	13279	15161
163	GGGTACTG	2.13683	2.40007	2.26845	5167	13972	16272
164	GGGAACTC	1.99095	2.54582	2.26838	2995	9220	10123
165	GGGTGTCA	2.13219	2.39697	2.26458	5427	14688	17128
166	GGGACACG	2.04054	2.48263	2.26159	2609	7642	8604
167	GGGTATTT	2.12442	2.39043	2.25742	10775	29189	34131
168	GGGGATAT	2.06133	2.45228	2.2568	5254	15048	17152
169	GGGACATC	2.01265	2.48704	2.24985	3435	10219	11485
170	GGGACTAT	2.03625	2.46217	2.24921	4341	12637	14346
171	GGGAATCC	2.005	2.48809	2.24654	3138	9375	10532
172	GGGTTAAT	2.10881	2.38292	2.24586	7626	20746	24335
173	GGGTAAAA	2.11483	2.37301	2.24392	3865	10409	12607
174	GGGTAACC	2.07375	2.4067	2.24023	3457	9659	11218
175	GGGATGTA	2.06496	2.40658	2.23577	4907	13768	15991
176	GGGTGTCG	2.19406	2.2733	2.23368	5040	12572	15458
177	GGGAGTTC	2.02985	2.43153	2.23069	4591	13240	15220
178	GGGTACTT	2.05123	2.40771	2.22947	6749	19072	22141
179	GGGGAATC	2.00148	2.45665	2.22906	3512	10378	11808
180	GGGGAATG	2.03906	2.41595	2.22751	3864	11022	12752
181	GGGACAGC	2.05892	2.38621	2.22257	2612	7288	8537
182	GGGAACTT	1.98216	2.45032	2.21624	4355	12961	14785
183	GGGACTAC	2.00161	2.41556	2.20859	2970	8629	9985
184	GGGTGTTC	2.00766	2.39753	2.20259	6665	19162	22340
185	GGGTACTC	2.10743	2.28445	2.19594	4753	12404	15177
186	GGGAGTGT	1.96258	2.40996	2.18627	4622	13664	15848
187	GGGAGTCC	2.00116	2.3425	2.17183	3063	8632	10300
188	GGGATGAA	1.98644	2.35512	2.17078	3137	8954	10627
189	GGGAACCT	1.97804	2.36103	2.16953	2960	8506	10070
190	GGGTGAGG	2.04914	2.27069	2.15991	3546	9460	11645
191	GGGAGTGG	1.98085	2.33277	2.15681	3429	9722	11649
192	GGGTTATT	2.00345	2.30458	2.15401	9959	27580	33451
193	GGGTATGC	2.03089	2.27513	2.15301	5225	14092	17313
194	GGGAACTG	1.91962	2.37334	2.14648	3153	9385	11053
195	GGGATGAG	1.97895	2.30685	2.1429	3094	8683	10521
196	GGGTTACA	2.0059	2.27792	2.14191	5195	14203	17428
197	GGGAGTGA	1.92384	2.35692	2.14038	3047	8987	10658
198	GGGTTATG	2.03326	2.24505	2.13916	7509	19961	24852
199	GGGTGTGA	1.97349	2.2997	2.13659	4621	12964	15757
200	GGGTCATT	2.01807	2.25405	2.13606	7174	19291	23922
201	GGGGATTG	1.98698	2.27063	2.1288	5076	13965	17191
202	GGGTGTGC	1.98633	2.26705	2.12669	4876	13398	16519
203	GGGATTGT	1.97448	2.26527	2.11988	6674	18434	22746
204	GGGTATCT	1.92376	2.3134	2.11858	6293	18219	22013
205	GGGTAGAG	2.00031	2.23448	2.1174	3441	9254	11576
206	GGGAGTCT	1.9332	2.28969	2.11145	4194	11959	14599
207	GGGAAGCC	1.95151	2.26988	2.1107	2233	6253	7700
208	GGGTTAAG	1.96131	2.25871	2.11001	5373	14897	18435
209	GGGATTCA	1.91847	2.30001	2.10924	4767	13759	16721
210	GGGAGTGC	1.92887	2.28333	2.1061	3245	9248	11321
211	GGGTTATA	1.94749	2.26231	2.1049	6950	19437	24015
212	GGGTACGA	1.94973	2.24565	2.09769	3263	9048	11262
213	GGGTACGT	1.99471	2.19696	2.09583	5158	13677	17401
214	GGGTATCG	1.92858	2.23642	2.0825	4846	13529	16909
215	GGGTGTGG	1.97884	2.18329	2.08106	4922	13074	16738
216	GGGGATAC	1.89742	2.26387	2.08064	3403	9775	12069
217	GGGATAGG	1.90025	2.26076	2.0805	3499	10022	12391
218	GGGTTACT	1.91714	2.23352	2.07533	6291	17645	22082
219	GGGATGTG	1.90891	2.2386	2.07376	4539	12815	16001
220	GGGGATTC	1.88472	2.25637	2.07055	4577	13192	16342
221	GGGAGTCA	1.88628	2.24307	2.06467	3318	9499	11837
222	GGGTAGCC	1.91948	2.19012	2.0548	3102	8521	10875
223	GGGTCAAG	1.87927	2.21873	2.049	3724	10585	13335
224	GGGTGTTG	1.88462	2.20533	2.04497	6263	17644	22363
225	GGGACTAA	1.86597	2.2198	2.04289	2868	8214	10343
226	GGGGAACT	1.8598	2.22046	2.04013	3136	9014	11347
227	GGGGATAA	1.86324	2.21165	2.03745	3422	9779	12359
228	GGGTCACA	1.87296	2.19677	2.03486	3574	10092	12841
229	GGGGAAAG	1.88539	2.17842	2.0319	2565	7135	9155
230	GGGATCAT	1.77639	2.28201	2.0292	4226	13070	16009
231	GGGAATCG	1.85135	2.20427	2.02781	3182	9121	11566
232	GGGGTAAT	1.85605	2.19506	2.02556	5099	14518	18487
233	GGGATTGG	1.83395	2.20339	2.01867	4669	13505	17132
234	GGGTGTTT	1.82287	2.21347	2.01817	8966	26211	33099
235	GGGGAAAC	1.8539	2.17874	2.01632	2461	6963	8933
236	GGGAACGA	1.81115	2.21763	2.01439	1993	5875	7405
237	GGGAGTTT	1.81817	2.20871	2.01344	6050	17694	22392
238	GGGCAGAT	1.80146	2.22273	2.01209	3051	9063	11397
239	GGGTTAGT	1.89184	2.12998	2.01091	6820	18486	24259
240	GGGTCAAA	1.84598	2.15869	2.00234	3525	9924	12850
241	GGGAAGGT	1.82549	2.17419	1.99984	3325	9534	12257
242	GGGATTTG	1.8336	2.16351	1.99855	6264	17794	22989
243	GGGGAAGT	1.81424	2.1793	1.99677	3294	9526	12218
244	GGGTCAAC	1.84283	2.14047	1.99165	3393	9488	12390
245	GGGTTACG	1.83626	2.14698	1.99162	4754	13382	17422
246	GGGATTCT	1.8047	2.17716	1.99093	5479	15913	20430
247	GGGTTAAA	1.85384	2.12603	1.98994	5029	13885	18255
248	GGGGATAG	1.84668	2.13279	1.98974	3385	9412	12335
249	GGGACTAG	1.8095	2.16649	1.98799	2910	8388	10822
250	GGGATTGC	1.78785	2.18788	1.98786	4181	12318	15737
251	GGGAACGT	1.77951	2.19467	1.98709	3049	9053	11530
252	GGGCAAAT	1.76946	2.1977	1.98358	3351	10020	12744
253	GGGCAATA	1.7362	2.2221	1.97915	3199	9857	12399
254	GGGTAAGG	1.8071	2.13709	1.9721	3755	10691	13983
255	GGGGACAT	1.77985	2.16103	1.97044	3290	9617	12439
256	GGGTATCC	1.7794	2.1388	1.9591	4010	11604	15165
257	GGGATGTC	1.80745	2.10906	1.95825	4110	11546	15302
258	GGGGATCA	1.80846	2.10391	1.95618	3384	9478	12592
259	GGGTTAAC	1.84399	2.06806	1.95602	4674	12620	17057
260	GGGTTATC	1.8036	2.10586	1.95473	6057	17026	22599
261	GGGGTATT	1.78626	2.11714	1.9517	6776	19335	25527
262	GGGGTACA	1.79429	2.10848	1.95139	3598	10179	13494
263	GGGCAGAC	1.73045	2.17127	1.95086	2068	6247	8042
264	GGGAGTCG	1.83866	2.06261	1.95063	2817	7608	10310
265	GGGGTACT	1.80185	2.09211	1.94698	4485	12537	16750
266	GGGACACC	1.77132	2.12121	1.94627	2095	6040	7959
267	GGGTAGCT	1.76932	2.10981	1.93957	4017	11532	15278
268	GGGATCAG	1.71369	2.16347	1.93858	3047	9261	11965
269	GGGGAACA	1.75741	2.11786	1.93764	2411	6995	9232
270	GGGTCAGT	1.83762	2.03155	1.93459	4911	13071	17984
271	GGGTACGC	1.71535	2.14761	1.93148	3104	9356	12177
272	GGGGACTA	1.77558	2.08676	1.93117	2861	8095	10843
273	GGGTTAGA	1.78653	2.07253	1.92953	4428	12367	16679
274	GGGTCATG	1.84525	1.99249	1.91887	4975	12933	18143
275	GGGTGGAT	1.75253	2.07776	1.91515	4138	11811	15889
276	GGGTAGCA	1.76285	2.05733	1.91009	3142	8828	11994
277	GGGTGTCC	1.72594	2.08306	1.9045	3879	11271	15124
278	GGGACAGG	1.6865	2.12233	1.90442	2327	7050	9285
279	GGGATCAA	1.67234	2.13252	1.90243	2887	8863	11617
280	GGGTACCA	1.74063	2.06271	1.90167	2986	8519	11544
281	GGGCAAAC	1.66136	2.1374	1.89938	2178	6746	8822
282	GGGGAACG	1.74908	2.04671	1.8979	2319	6533	8922
283	GGGGTAAC	1.77702	2.01688	1.89695	3364	9192	12739
284	GGGGACAA	1.69341	2.0997	1.89656	2216	6615	8806
285	GGGATCAC	1.63562	2.15029	1.89296	2696	8533	11092
286	GGGGACAG	1.73345	2.04879	1.89112	2323	6610	9018
287	GGGTAGCG	1.77675	2.00188	1.88931	3138	8512	11885
288	GGGTAGGC	1.79331	1.98209	1.8877	3256	8664	12218
289	GGGCATAT	1.63625	2.12647	1.88136	4278	13385	17594
290	GGGAAGAG	1.73379	2.02686	1.88032	2005	5643	7782
291	GGGACTTA	1.6932	2.06315	1.87818	3700	10854	14705
292	GGGTTAGC	1.74071	2.01522	1.87797	4346	12113	16801
293	GGGCGAAT	1.66932	2.06641	1.86787	2726	8124	10989
294	GGGTCACG	1.72562	2.00277	1.86419	3289	9190	12826
295	GGGAACGC	1.67077	2.05724	1.864	2022	5994	8144
296	GGGTATGG	1.69478	2.02946	1.86212	4664	13446	18519
297	GGGATTTC	1.70751	2.00691	1.85721	5459	15447	21514
298	GGGGATTT	1.6692	2.03649	1.85285	6007	17644	24217
299	GGGGTAGT	1.75465	1.95037	1.85251	4513	12077	17308
300	GGGATTCG	1.69283	2.01037	1.8516	4031	11525	16024
301	GGGTCACT	1.68378	2.01782	1.8508	4065	11728	16246
302	GGGCAATG	1.6257	2.07359	1.84965	3136	9630	12981
303	GGGGTATA	1.67059	2.01302	1.84181	4625	13417	18630
304	GGGGTAAG	1.7088	1.96874	1.83877	3487	9672	13732
305	GGGCAAGT	1.64459	2.02741	1.836	3148	9343	12881
306	GGGAAGGA	1.6905	1.9803	1.8354	2069	5835	8236
307	GGGGTATG	1.68632	1.97405	1.83019	4650	13105	18556
308	GGGGTTAT	1.62646	2.03178	1.82912	6179	18583	25565
309	GGGGTACG	1.68833	1.96608	1.8272	3309	9277	13189
310	GGGATTCC	1.63894	2.00723	1.82309	3456	10190	14190
311	GGGGAAAA	1.67283	1.96655	1.81969	2244	6351	9027
312	GGGTGGTT	1.59344	2.02383	1.80864	5575	17047	23544
313	GGGACTCA	1.64843	1.9655	1.80696	2650	7607	10818
314	GGGTTGAT	1.66208	1.9472	1.80464	5253	14816	21268
315	GGGTGGAC	1.61306	1.99579	1.80443	2678	7977	11172
316	GGGGATGT	1.66227	1.94377	1.80302	4183	11776	16934
317	GGGATCTA	1.58337	2.02131	1.80234	3380	10388	14365
318	GGGGATGA	1.70373	1.89789	1.80081	2807	7528	11087
319	GGGCAAAG	1.57089	2.0295	1.80019	2220	6905	9510
320	GGGTCATC	1.68879	1.90852	1.79866	4315	11740	17194
321	GGGCAGTA	1.57313	2.01622	1.79467	2827	8723	12093
322	GGGAACCC	1.59336	1.99466	1.79401	1661	5006	7015
323	GGGGATCT	1.58411	2.00057	1.79234	3661	11131	15552
324	GGGGAGTT	1.59527	1.98737	1.79132	3935	11802	16599
325	GGGGTATC	1.64256	1.93905	1.7908	4223	12002	17301
326	GGGCAATC	1.52614	2.05437	1.79026	2770	8977	12214
327	GGGGATGC	1.66793	1.90183	1.78488	2923	8024	11793
328	GGGATGTT	1.62449	1.94462	1.78456	5336	15378	22104
329	GGGGTTAC	1.598	1.97011	1.78405	4140	12288	17434
330	GGGTCAGA	1.65517	1.90909	1.78213	3047	8461	12388
331	GGGATGGC	1.61298	1.94873	1.78086	2791	8118	11644
332	GGGGACTG	1.60512	1.94398	1.77455	2718	7925	11395
333	GGGTGGTA	1.6177	1.93081	1.77425	4086	11741	16997
334	GGGTTGAG	1.67944	1.86552	1.77248	3914	10467	15683
335	GGGGTAAA	1.63253	1.9062	1.76936	3335	9375	13747
336	GGGGACTC	1.63068	1.90751	1.7691	2715	7646	11204
337	GGGACTGA	1.55064	1.97955	1.7651	2302	7075	9990
338	GGGGACAC	1.59235	1.91797	1.75516	2066	5991	8731
339	GGGTCAGC	1.65689	1.84847	1.75268	3142	8439	12761
340	GGGTCTAT	1.60982	1.87821	1.74402	5128	14404	21436
341	GGGTGGAG	1.63097	1.8562	1.74359	2715	7439	11202
342	GGGGATCG	1.60262	1.88183	1.74222	2895	8184	12156
343	GGGAACCG	1.55666	1.91888	1.73777	1858	5514	8032
344	GGGGACTT	1.53204	1.94305	1.73755	3634	11096	15962
345	GGGAACGG	1.55304	1.91914	1.73609	2123	6316	9199
346	GGGGAGTA	1.55487	1.91231	1.73359	2766	8190	11971
347	GGGCAGTC	1.52701	1.94003	1.73352	2625	8029	11568
348	GGGCTAAC	1.51146	1.94726	1.72936	2459	7627	10948
349	GGGCAGTG	1.52637	1.90434	1.71535	2728	8194	12027
350	GGGGTTAG	1.52557	1.90464	1.7151	4209	12651	18566
351	GGGCAATT	1.471	1.95474	1.71287	3830	12253	17521
352	GGGATGGA	1.56349	1.8555	1.70949	2618	7480	11268
353	GGGTAGGA	1.58334	1.83432	1.70883	2831	7896	12032
354	GGGCGAAC	1.42972	1.9867	1.70821	1630	5453	7672
355	GGGAGAGG	1.57536	1.83914	1.70725	1885	5298	8052
356	GGGGAGTC	1.55506	1.85727	1.70616	2688	7729	11632
357	GGGCAAGA	1.52229	1.8878	1.70504	1938	5786	8567
358	GGGAAGCA	1.5281	1.87589	1.702	1885	5571	8301
359	GGGATGCC	1.58046	1.82151	1.70099	2521	6995	10734
360	GGGGATCC	1.51519	1.88583	1.70051	2511	7524	11152
361	GGGTTTAT	1.54524	1.85462	1.69993	7811	22570	34016
362	GGGCGATA	1.46092	1.93571	1.69831	2306	7356	10622
363	GGGGTTAA	1.50737	1.8804	1.69388	4258	12788	19009
364	GGGACTGT	1.50624	1.87731	1.69178	3413	10241	15248
365	GGGTGGTC	1.60971	1.77301	1.69136	3862	10241	16145
366	GGGACTCT	1.51461	1.86619	1.6904	3120	9255	13862
367	GGGATGGT	1.5149	1.86506	1.68998	3748	11109	16649
368	GGGTGGAA	1.51674	1.85608	1.68641	2654	7819	11775
369	GGGTACCT	1.54394	1.82032	1.68213	3411	9682	14867
370	GGGTGGTG	1.53576	1.82662	1.68119	3662	10486	16046
371	GGGGAAGA	1.47814	1.87729	1.67771	1788	5467	8140
372	GGGATGCT	1.4566	1.88903	1.67282	3199	9988	14779
373	GGGAGGAT	1.49408	1.84764	1.67086	2502	7449	11269
374	GGGACTTG	1.51054	1.82169	1.66612	3427	9950	15267
375	GGGTGGCG	1.64535	1.68377	1.66456	2825	6960	11554
376	GGGCAGTT	1.43917	1.8827	1.66094	3600	11338	16833
377	GGGATCCA	1.46908	1.84712	1.6581	2368	7168	10847
378	GGGCGATG	1.47283	1.84238	1.65761	2334	7029	10664
379	GGGCGAAG	1.45794	1.8533	1.65562	1673	5120	7722
380	GGGTCTAA	1.48289	1.82372	1.6533	3500	10363	15883
381	GGGCTACT	1.46355	1.84169	1.65262	3149	9540	14479
382	GGGAAGCT	1.48601	1.81685	1.65143	2354	6929	10660
383	GGGTCTAC	1.54493	1.74898	1.64696	3435	9362	14962
384	GGGACTCG	1.52059	1.77327	1.64693	2489	6988	11015
385	GGGCAGAG	1.4713	1.82019	1.64574	1804	5373	8251
386	GGGTACGG	1.48777	1.79887	1.64332	2986	8692	13506
387	GGGCCATT	1.48186	1.8039	1.64288	3622	10615	16448
388	GGGCTACA	1.46186	1.82115	1.64151	2513	7537	11568
389	GGGCCAAT	1.39513	1.88617	1.64065	2413	7854	11639
390	GGGCATAG	1.40032	1.87622	1.63827	2654	8561	12754
391	GGGAGCCA	1.47707	1.79344	1.63525	1718	5022	7827
392	GGGCTAAG	1.43162	1.83873	1.63517	2551	7888	11991
393	GGGAAGGC	1.45424	1.8131	1.63367	1884	5655	8718
394	GGGGAAGC	1.48927	1.77697	1.63312	1915	5501	8653
395	GGGGTAGC	1.50612	1.7594	1.63276	2782	7824	12430
396	GGGATGCA	1.44785	1.80278	1.62531	2581	7737	11996
397	GGGTTTAA	1.46635	1.78366	1.62501	5535	16209	25401
398	GGGTTTAG	1.48974	1.76014	1.62494	5575	15858	25183
399	GGGGTTGT	1.49652	1.74823	1.62237	5390	15159	24237
400	GGGCAAGG	1.425	1.81876	1.62188	2089	6419	9865
401	GGGCCACA	1.43622	1.80697	1.62159	1863	5643	8729
402	GGGTTACC	1.48441	1.75755	1.62098	3358	9572	15223
403	GGGACTGC	1.48244	1.75675	1.6196	2401	6850	10899
404	GGGTTGAC	1.48352	1.75197	1.61775	3315	9425	15037
405	GGGACCAT	1.39156	1.84376	1.61766	2223	7091	10750
406	GGGCTATT	1.3897	1.8446	1.61715	4515	14428	21863
407	GGGACGAC	1.47128	1.75329	1.61229	1511	4335	6911
408	GGGGAGTG	1.50063	1.71947	1.61005	2680	7393	12018
409	GGGCTATC	1.38765	1.82885	1.60825	3122	9906	15140
410	GGGCAACC	1.35805	1.85624	1.60714	1672	5502	8285
411	GGGTTAGG	1.47178	1.74032	1.60605	4138	11780	18920
412	GGGTTGAA	1.47087	1.73576	1.60332	3530	10029	16150
413	GGGCCAAC	1.4367	1.76917	1.60293	1781	5280	8342
414	GGGGAGAT	1.40215	1.80266	1.6024	2332	7218	11192
415	GGGCAGAA	1.41411	1.79013	1.60212	1720	5242	8185
416	GGGTGGCT	1.51349	1.68651	1.6	3552	9529	15793
417	GGGCGACT	1.31235	1.88701	1.59968	1958	6778	10040
418	GGGCCATA	1.38257	1.81552	1.59905	2441	7717	11881
419	GGGGAACC	1.3805	1.81651	1.59851	1674	5303	8160
420	GGGAGGTG	1.45708	1.73243	1.59475	2450	7013	11315
421	GGGTCAGG	1.49735	1.6915	1.59443	3082	8382	13851
422	GGGAGGTA	1.44196	1.74665	1.59431	2602	7588	12143
423	GGGCTTAT	1.39226	1.79584	1.59405	4526	14055	21876
424	GGGCCAGT	1.43039	1.75431	1.59235	2579	7615	12133
425	GGGCAACT	1.37333	1.8049	1.58912	2420	7657	11858
426	GGGCATAC	1.3775	1.80058	1.58904	2491	7839	12169
427	GGGGTTGA	1.43334	1.74435	1.58885	3523	10322	16540
428	GGGACGAT	1.39485	1.77944	1.58715	2090	6419	10083
429	GGGACCAC	1.36669	1.80689	1.58679	1536	4889	7563
430	GGGCAAGC	1.35273	1.82077	1.58675	1813	5875	9019
431	GGGACTTC	1.40355	1.76669	1.58512	2993	9070	14350
432	GGGCGACA	1.35929	1.80535	1.58232	1539	4921	7619
433	GGGAGCCT	1.39346	1.76552	1.57949	2067	6305	9982
434	GGGGTAGA	1.46056	1.69254	1.57655	2608	7276	12016
435	GGGCTACG	1.40432	1.74798	1.57615	2388	7156	11443
436	GGGCACAC	1.38612	1.76402	1.57507	1832	5613	8894
437	GGGTTGTG	1.5226	1.62194	1.57227	5195	13323	22960
438	GGGCTATA	1.37725	1.76351	1.57038	3265	10065	15953
439	GGGACCAG	1.34242	1.79705	1.56974	1638	5279	8211
440	GGGCCACT	1.37711	1.75682	1.56697	2257	6932	11029
441	GGGCTAAT	1.39043	1.74135	1.56589	3239	9766	15676
442	GGGCATAA	1.37248	1.75902	1.56575	2537	7828	12439
443	GGGCGTAT	1.40132	1.72941	1.56536	3467	10301	16649
444	GGGACTGG	1.42025	1.71024	1.56524	2467	7152	11689
445	GGGCACAT	1.37174	1.75517	1.56345	2598	8003	12745
446	GGGCTATG	1.38155	1.74021	1.56088	3322	10074	16181
447	GGGGAGAC	1.37645	1.74481	1.56063	1584	4834	7744
448	GGGCAACG	1.38286	1.73691	1.55989	1884	5697	9168
449	GGGTCTCA	1.43649	1.68277	1.55963	3405	9603	15951
450	GGGTCTAG	1.42493	1.68819	1.55656	3446	9829	16274
451	GGGCCAGC	1.38541	1.72279	1.5541	1773	5308	8612
452	GGGCATTA	1.34656	1.75883	1.55269	3513	11047	17556
453	GGGATGCG	1.35726	1.74799	1.55262	2287	7091	11339
454	GGGAGCAT	1.36926	1.73211	1.55068	2330	7096	11451
455	GGGCGATT	1.31077	1.78884	1.54981	2973	9768	15263
456	GGGCAGGT	1.34784	1.74746	1.54765	2597	8106	12966
457	GGGCGAGT	1.33817	1.757	1.54758	2155	6812	10837
458	GGGAGCCC	1.42738	1.65878	1.54308	1548	4331	7298
459	GGGAGCAA	1.39261	1.68663	1.53962	1710	4986	8263
460	GGGATCTG	1.31406	1.76463	1.53935	2983	9644	15276
461	GGGCCAAG	1.33685	1.74139	1.53912	1779	5579	8955
462	GGGCTAGT	1.36089	1.71487	1.53788	3262	9896	16130
463	GGGCACAG	1.32958	1.73267	1.53113	1878	5892	9505
464	GGGAGGAA	1.3649	1.69428	1.52959	1649	4928	8130
465	GGGAGGAG	1.42623	1.63289	1.52956	1654	4559	7804
466	GGGAAGCG	1.37698	1.67879	1.52788	1682	4937	8220
467	GGGGACGT	1.41294	1.6402	1.52657	2431	6794	11578
468	GGGACTCC	1.39959	1.64963	1.52461	2032	5766	9770
469	GGGCTAGA	1.33982	1.70264	1.52123	2170	6639	10899
470	GGGCGATC	1.23504	1.8013	1.51817	1899	6668	10347
471	GGGTGGCA	1.41213	1.6234	1.51776	2600	7196	12390
472	GGGCGACG	1.33013	1.70444	1.51728	1471	4538	7442
473	GGGAGGTT	1.31669	1.71707	1.51688	3267	10257	16697
474	GGGATCCT	1.30469	1.72681	1.51575	2655	8460	13694
475	GGGCTGAC	1.33957	1.69056	1.51507	1958	5949	9836
476	GGGGCAAT	1.332	1.69711	1.51455	2670	8190	13489
477	GGGCAACA	1.3327	1.69603	1.51436	1801	5518	9094
478	GGGTTTAC	1.37619	1.64735	1.51177	4766	13735	23305
479	GGGATCTC	1.31529	1.70651	1.5109	2719	8493	13911
480	GGGGTGAT	1.34738	1.67426	1.51082	3202	9579	15992
481	GGGGCAAG	1.33415	1.68597	1.51006	1936	5890	9765
482	GGGACCAA	1.31127	1.70547	1.50837	1478	4628	7585
483	GGGATCCG	1.29168	1.72111	1.50639	2150	6897	11201
484	GGGACTTT	1.35601	1.65608	1.50605	4252	12502	21101
485	GGGCAGGA	1.33218	1.67847	1.50532	1771	5372	8946
486	GGGAGGTC	1.39876	1.60911	1.50394	2417	6694	11628
487	GGGGTTTA	1.3063	1.70003	1.50317	5137	16095	26463
488	GGGCTAAA	1.30664	1.69602	1.50133	2265	7078	11665
489	GGGTTGTT	1.38554	1.61669	1.50112	6544	18383	31783
490	GGGACGTA	1.35863	1.64122	1.49993	2256	6561	11174
491	GGGGTGAC	1.37775	1.61837	1.49806	2290	6476	11185
492	GGGCCACG	1.32251	1.66395	1.49323	1755	5316	8930
493	GGGAGCCG	1.36085	1.62168	1.49126	1526	4378	7546
494	GGGCCAGA	1.29123	1.69079	1.49101	1574	4962	8203
495	GGGCTTAC	1.26387	1.71734	1.49061	2901	9490	15446
496	GGGTGCCT	1.32457	1.65655	1.49056	2936	8840	14916
497	GGGTACCG	1.31332	1.65349	1.4834	2316	7020	11867
498	GGGCAGCC	1.29008	1.67426	1.48217	1591	4971	8299
499	GGGCGTAC	1.29062	1.67001	1.48032	2196	6841	11450
500	GGGGAGAA	1.27935	1.67334	1.47635	1531	4821	8053
501	GGGGATGG	1.306	1.64495	1.47548	2444	7411	12593
502	GGGCTACC	1.26399	1.68568	1.47483	1908	6126	10158
503	GGGCTTAG	1.29176	1.65499	1.47338	3161	9750	16467
504	GGGTCTTA	1.34371	1.60145	1.47258	4368	12533	21875
505	GGGCGGAC	1.4167	1.51774	1.46722	1692	4364	8037
506	GGGGTTCT	1.25183	1.66118	1.45651	4236	13533	22771
507	GGGGTTGG	1.32133	1.58993	1.45563	3511	10171	17881
508	GGGTTGTA	1.37666	1.53125	1.45396	4774	12784	23336
509	GGGTCTGA	1.35343	1.5535	1.45346	3043	8409	15130
510	GGGTGCCA	1.32404	1.58224	1.45314	2317	6666	11776
511	GGGGTTCA	1.2412	1.65991	1.45055	3510	11301	19030
512	GGGCAGCA	1.27746	1.62122	1.44934	1662	5078	8755
513	GGGCGAGG	1.2884	1.60998	1.44919	1547	4654	8080
514	GGGCATGT	1.25216	1.64189	1.44703	3354	10588	18025
515	GGGGTGTA	1.28689	1.60533	1.44611	3404	10223	17800
516	GGGGTCAT	1.31631	1.57431	1.44531	3581	10311	18307
517	GGGTCTCT	1.29398	1.59613	1.44506	3756	11154	19533
518	GGGTGGGC	1.28729	1.59927	1.44328	2545	7612	13304
519	GGGCATGA	1.29399	1.59138	1.44269	2245	6647	11675
520	GGGATCGA	1.25756	1.62139	1.43947	1971	6118	10547
521	GGGGACGA	1.297	1.57764	1.43732	1481	4337	7684
522	GGGCGAAA	1.25181	1.62281	1.43731	1504	4694	8085
523	GGGTGGCC	1.30047	1.57015	1.43531	2177	6328	11265
524	GGGCATTG	1.24971	1.61891	1.43431	3301	10295	17775
525	GGGCATTC	1.21802	1.65013	1.43408	3085	10062	17044
526	GGGTCACC	1.27512	1.58845	1.43178	2188	6562	11547
527	GGGATCGT	1.26417	1.59753	1.43085	2974	9048	15831
528	GGGCTGAA	1.32812	1.52346	1.42579	2110	5827	10691
529	GGGTGCAA	1.26056	1.5893	1.42493	2320	7042	12385
530	GGGAGCTA	1.27423	1.57258	1.4234	1978	5877	10446
531	GGGGCATA	1.22795	1.61434	1.42115	2466	7805	13514
532	GGGCGAGC	1.23381	1.60514	1.41948	1416	4435	7723
533	GGGCCATC	1.19804	1.63849	1.41827	2078	6842	11672
534	GGGAGGAC	1.22262	1.61353	1.41808	1371	4356	7546
535	GGGAGCAG	1.32577	1.50635	1.41606	1610	4404	8172
536	GGGACCTC	1.22201	1.60955	1.41578	1766	5600	9725
537	GGGCGAGA	1.31077	1.518	1.41439	1449	4040	7439
538	GGGACGAA	1.25606	1.56329	1.40967	1379	4132	7388
539	GGGGTTGC	1.27188	1.54669	1.40928	3194	9351	16899
540	GGGCGTAG	1.23171	1.58177	1.40674	2104	6505	11495
541	GGGCACTA	1.20026	1.6127	1.40648	1985	6421	11129
542	GGGACCTA	1.21569	1.58723	1.40146	1752	5507	9698
543	GGGTTTTA	1.28219	1.51691	1.39955	6443	18367	34513
544	GGGCCAAA	1.21289	1.58618	1.39953	1556	4899	8633
545	GGGACGTG	1.2464	1.55086	1.39863	2035	6096	10987
546	GGGGCAGA	1.28664	1.49954	1.39309	1638	4596	8567
547	GGGCACCA	1.1852	1.59676	1.39098	1499	4862	8511
548	GGGGAAGG	1.26692	1.50419	1.38556	1730	4945	9189
549	GGGGTGAA	1.2051	1.5558	1.38045	2118	6583	11827
550	GGGCAGCG	1.22268	1.53471	1.3787	1598	4829	8795
551	GGGGCAAC	1.17451	1.57627	1.37539	1619	5231	9276
552	GGGGTTTG	1.22564	1.52102	1.37333	4722	14108	25926
553	GGGTGCAT	1.20836	1.53331	1.37084	3132	9568	17442
554	GGGACGTT	1.19665	1.54441	1.37053	2725	8467	15324
555	GGGCGTAA	1.21457	1.52025	1.36741	2159	6506	11962
556	GGGGCATG	1.22858	1.49788	1.36323	2470	7250	13529
557	GGGGACGC	1.25189	1.46956	1.36073	1564	4420	8407
558	GGGGACCA	1.17974	1.53922	1.35948	1453	4564	8288
559	GGGGCACG	1.20704	1.50672	1.35688	1718	5163	9578
560	GGGGCAGT	1.17689	1.53527	1.35608	2226	6991	12728
561	GGGCAGCT	1.16615	1.54373	1.35494	1957	6237	11293
562	GGGCTTAA	1.17243	1.53425	1.35334	2904	9149	16668
563	GGGTTTGA	1.24222	1.4638	1.35301	4293	12179	23256
564	GGGGTTCG	1.16595	1.53938	1.35266	3108	9879	17938
565	GGGATCGC	1.16139	1.53901	1.3502	1939	6186	11235
566	GGGGTGTG	1.2473	1.45231	1.3498	3242	9088	17491
567	GGGCACTG	1.13847	1.55101	1.34474	2008	6586	11869
568	GGGCACTC	1.16706	1.51704	1.34205	1962	6140	11313
569	GGGCTAGC	1.16878	1.50739	1.33808	1943	6033	11187
570	GGGGTAGG	1.23564	1.43659	1.33612	2473	6922	13468
571	GGGGCATT	1.15502	1.51684	1.33593	3204	10130	18667
572	GGGTGCTA	1.16899	1.50165	1.33532	2678	8282	15416
573	GGGAGCAC	1.22973	1.44048	1.3351	1512	4264	8274
574	GGGATCGG	1.15464	1.50841	1.33152	2129	6696	12408
575	GGGCTAGG	1.1621	1.49765	1.32988	2202	6832	12751
576	GGGCTGAT	1.12359	1.5349	1.32924	2396	7880	14350
577	GGGTTTCA	1.18528	1.47075	1.32801	4340	12965	24640
578	GGGCCATG	1.18388	1.47208	1.32798	2178	6520	12380
579	GGGTTCAT	1.17472	1.47944	1.32708	4217	12786	24157
580	GGGACGGA	1.2397	1.41083	1.32527	1476	4044	8012
581	GGGGTGAG	1.19493	1.45305	1.32399	2098	6142	11815
582	GGGGTACC	1.18714	1.46073	1.32394	2151	6372	12193
583	GGGACCTT	1.15346	1.49439	1.32393	2368	7386	13815
584	GGGCATGG	1.14196	1.5036	1.32278	2295	7275	13524
585	GGGCATCC	1.11697	1.52852	1.32275	1908	6286	11495
586	GGGTTGGT	1.21371	1.42561	1.31966	4298	12154	23830
587	GGGTTGGA	1.20657	1.43215	1.31936	2964	8470	16531
588	GGGACGAG	1.12997	1.50874	1.31935	1254	4031	7468
589	GGGTGCTT	1.15362	1.48392	1.31877	3760	11644	21933
590	GGGCCAGG	1.14959	1.4877	1.31864	1661	5175	9723
591	GGGGCTAT	1.1275	1.50867	1.31808	2814	9065	16795
592	GGGCCTAC	1.17214	1.46142	1.31678	1796	5391	10311
593	GGGCAGGC	1.13615	1.49662	1.31638	1570	4979	9299
594	GGGAGCTG	1.21979	1.41271	1.31625	1875	5228	10344
595	GGGCATTT	1.12732	1.50512	1.31622	4143	13317	24731
596	GGGCATGC	1.14187	1.48934	1.3156	2127	6679	12535
597	GGGCTTTA	1.11995	1.50918	1.31456	3837	12448	23055
598	GGGGTGGC	1.23368	1.39455	1.31412	2283	6213	12453
599	GGGGCAAA	1.11343	1.51377	1.3136	1622	5309	9803
600	GGGCTGAG	1.14897	1.47773	1.31335	1816	5623	10636
601	GGGATCTT	1.11842	1.5071	1.31276	3334	10816	20060
602	GGGTGCAG	1.18485	1.43678	1.31082	2159	6303	12262
603	GGGGCTAC	1.15127	1.46759	1.30943	2015	6184	11778
604	GGGGACGG	1.269	1.34969	1.30935	1684	4312	8930
605	GGGGCTAG	1.16464	1.45196	1.3083	2068	6207	11949
606	GGGTGGGT	1.16228	1.44929	1.30578	2978	8940	17242
607	GGGACCTG	1.13938	1.47214	1.30576	1790	5568	10572
608	GGGCAAAA	1.08795	1.51854	1.30325	1457	4896	9012
609	GGGAGCTT	1.15183	1.45425	1.30304	2524	7672	14746
610	GGGGACCT	1.09811	1.50685	1.30248	1772	5854	10859
611	GGGGTGTT	1.15005	1.44701	1.29853	4184	12674	24482
612	GGGTGCCG	1.18051	1.41426	1.29739	1969	5679	11224
613	GGGTCTCG	1.21504	1.37656	1.2958	2918	7959	16161
614	GGGGTGTC	1.18936	1.40064	1.295	2979	8446	16855
615	GGGGAGCC	1.14472	1.44488	1.2948	1367	4154	8036
616	GGGCCACC	1.09898	1.48799	1.29348	1290	4205	7899
617	GGGTTGGC	1.18552	1.39858	1.29205	2953	8387	16762
618	GGGTTCAA	1.16278	1.42022	1.2915	3093	9095	17900
619	GGGGTCAA	1.11339	1.46835	1.29087	2251	7147	13605
620	GGGCACGG	1.12609	1.45414	1.29012	1654	5142	9884
621	GGGGTTCC	1.08444	1.49024	1.28734	2620	8668	16258
622	GGGCACGT	1.09326	1.47706	1.28516	2054	6681	12643
623	GGGGCAGC	1.14736	1.41381	1.28059	1556	4616	9126
624	GGGTTTCT	1.14147	1.41929	1.28038	5034	15069	29677
625	GGGCATCT	1.08206	1.47316	1.27761	2557	8381	15902
626	GGGATGGG	1.14241	1.4114	1.2769	2146	6383	12641
627	GGGTCGAG	1.17157	1.3806	1.27608	1921	5450	11034
628	GGGCACGC	1.05312	1.49881	1.27596	1426	4886	9112
629	GGGCCTAT	1.08964	1.45861	1.27413	2384	7683	14723
630	GGGTCGAA	1.13591	1.40749	1.2717	1833	5468	10859
631	GGGATTTT	1.15834	1.38268	1.27051	5458	15685	31708
632	GGGGTCAG	1.1423	1.39789	1.27009	2304	6788	13573
633	GGGCTCAG	1.08355	1.44699	1.26527	1972	6340	12247
634	GGGCACTT	1.07981	1.45061	1.26521	2647	8561	16496
635	GGGCACCT	1.0675	1.45894	1.26322	1774	5837	11183
636	GGGTTCTA	1.10847	1.41698	1.26272	3571	10990	21679
637	GGGTTTGT	1.17415	1.33041	1.25228	5983	16321	34290
638	GGGGCACT	1.08718	1.41628	1.25173	2040	6398	12627
639	GGGCTTGA	1.10899	1.39398	1.25149	2560	7747	15534
640	GGGTCTGT	1.1684	1.33053	1.24946	3916	10736	22554
641	GGGGCCAG	1.07904	1.41634	1.24769	1493	4718	9311
642	GGGCTGTA	1.07369	1.412	1.24285	2505	7931	15700
643	GGGTTGTC	1.18067	1.30318	1.24192	3808	10119	21704
644	GGGTCGAT	1.13638	1.34653	1.24146	2478	7069	14674
645	GGGCACGA	1.07348	1.40575	1.23962	1336	4212	8375
646	GGGGTCTA	1.0777	1.39572	1.23671	2646	8250	16522
647	GGGGCAGG	1.11987	1.35109	1.23548	1656	4810	9951
648	GGGAAGGG	1.09424	1.37488	1.23456	1522	4604	9360
649	GGGCTCAT	1.0347	1.43342	1.23406	2470	8238	16064
650	GGGGAGAG	1.14469	1.32311	1.2339	1344	3740	7901
651	GGGTGCTC	1.09655	1.36934	1.23295	2500	7516	15342
652	GGGTCTGC	1.12057	1.34157	1.23107	2651	7641	15920
653	GGGGTTTC	1.05957	1.39901	1.22929	3826	12162	24299
654	GGGGCACA	1.07537	1.38278	1.22908	1630	5046	10200
655	GGGTCCAC	1.08717	1.3681	1.22763	1823	5523	11284
656	GGGCGGAT	1.1439	1.30292	1.22341	1920	5265	11295
657	GGGCTTCA	1.04865	1.39614	1.2224	2582	8276	16569
658	GGGTTGCT	1.0975	1.34656	1.22203	3445	10176	21123
659	GGGCGTCA	1.05798	1.38596	1.22197	1872	5904	11907
660	GGGCGGAG	1.1396	1.30358	1.22159	1337	3682	7895
661	GGGGAGCG	1.11375	1.32139	1.21757	1427	4076	8622
662	GGGCCTAA	1.08151	1.35187	1.21669	1715	5161	10671
663	GGGTTGCA	1.10272	1.33043	1.21657	2800	8133	17087
664	GGGCTGTG	1.02658	1.40403	1.21531	2378	7830	15588
665	GGGTGGGA	1.04991	1.37552	1.21271	1888	5955	12101
666	GGGACCGA	0.99725	1.42436	1.21081	1067	3669	7200
667	GGGCTTTG	1.03458	1.38636	1.21047	3525	11372	22928
668	GGGACGTC	1.09235	1.32778	1.21006	1739	5089	10713
669	GGGCTTTC	1.02051	1.39671	1.20861	3193	10521	21055
670	GGGACGCC	1.06703	1.34948	1.20825	1184	3605	7467
671	GGGGTCAC	1.02573	1.38978	1.20775	1966	6413	12898
672	GGGCGTGG	1.07474	1.34067	1.2077	1867	5607	11690
673	GGGTCCTA	1.05616	1.35514	1.20565	2269	7009	14457
674	GGGGCTTA	1.04772	1.35989	1.20381	2708	8462	17393
675	GGGTCGTG	1.14491	1.26242	1.20367	2704	7178	15893
676	GGGTGCAC	1.07306	1.32765	1.20036	1925	5734	12072
677	GGGCCTAG	1.04955	1.35027	1.19991	1737	5380	11137
678	GGGGCTAA	1.06083	1.33802	1.19942	1942	5897	12319
679	GGGGTCTG	1.07949	1.3123	1.1959	2729	7987	17012
680	GGGCGTCT	1.0455	1.34355	1.19452	2323	7187	14952
681	GGGAGGCC	1.08347	1.30391	1.19369	1266	3668	7863
682	GGGCGTTA	1.04186	1.34291	1.19239	2569	7972	16593
683	GGGAGCGT	1.02476	1.35861	1.19168	1715	5474	11262
684	GGGCTCAC	0.973768	1.40753	1.19065	1667	5801	11520
685	GGGAGCGA	1.04862	1.33145	1.19004	1179	3604	7566
686	GGGCTTCT	1.003	1.3761	1.18955	3016	9962	20235
687	GGGTCTGG	1.12008	1.2588	1.18944	2915	7887	17513
688	GGGTCGTT	1.07616	1.30191	1.18904	3418	9955	21373
689	GGGTGCGA	1.05579	1.31538	1.18559	1750	5249	11154
690	GGGGAGCA	1.05963	1.3101	1.18486	1366	4066	8675
691	GGGGCACC	1.04108	1.32733	1.1842	1382	4242	8933
692	GGGTTCTT	1.03656	1.32922	1.18289	4620	14263	29993
693	GGGTCTTT	1.07578	1.28933	1.18256	4896	14127	30626
694	GGGAGCTC	1.05181	1.31094	1.18137	1601	4804	10243
695	GGGACCCT	0.98499	1.37564	1.18031	1380	4640	9428
696	GGGGCCAC	1.01442	1.34597	1.18019	1343	4290	8909
697	GGGACCCA	1.01865	1.33632	1.17748	1112	3512	7346
698	GGGTCTTC	1.05786	1.29358	1.17572	3247	9559	20655
699	GGGCTTCC	0.985772	1.36499	1.17538	2086	6954	14240
700	GGGCATCA	1.02113	1.32096	1.17105	1932	6017	12732
701	GGGTGCGT	1.01575	1.32167	1.16871	2504	7844	16589
702	GGGTTCAC	1.01214	1.3238	1.16797	2567	8083	17067
703	GGGCGGAA	1.07348	1.25991	1.16669	1336	3775	8375
704	GGGTTTTG	1.07916	1.25101	1.16509	5528	15428	34471
705	GGGCACCC	0.996908	1.33229	1.1646	1205	3877	8134
706	GGGGCCAT	1.0184	1.30964	1.16402	1917	5935	12667
707	GGGTCCAG	1.03384	1.29317	1.1635	1931	5815	12569
708	GGGCGTGT	0.998512	1.32717	1.16284	2421	7747	16316
709	GGGCACAA	0.954772	1.3699	1.16233	1268	4380	8937
710	GGGTCCTT	0.989122	1.33393	1.16152	2995	9724	20376
711	GGGCCTCA	1.00267	1.31897	1.16082	1677	5311	11255
712	GGGTTTTC	1.04845	1.26981	1.15913	4881	14232	31328
713	GGGGTGGT	1.02741	1.29069	1.15905	2659	8042	17416
714	GGGTCCAT	1.0262	1.2911	1.15865	2450	7421	16066
715	GGGAGCGG	1.04556	1.26939	1.15747	1323	3867	8515
716	GGGCTGCG	1.00098	1.30832	1.15465	1677	5277	11274
717	GGGTTCAG	1.05141	1.25364	1.15253	2843	8161	18196
718	GGGCTTGT	1.00584	1.29833	1.15209	3393	10544	22700
719	GGGACCGC	0.973714	1.32911	1.15141	1146	3766	7920
720	GGGTCCTG	1.02699	1.27543	1.15121	2373	7095	15549
721	GGGTTCTG	1.05125	1.24837	1.14981	3509	10032	22462
722	GGGGAGGT	1.02125	1.27787	1.14956	1848	5567	12177
723	GGGGCTCA	0.962698	1.33541	1.14906	1814	6058	12680
724	GGGGAGCT	1.02073	1.27515	1.14794	1716	5161	11313
725	GGGCTGTC	1.00642	1.28913	1.14778	2232	6883	14924
726	GGGTTGCG	1.06292	1.23197	1.14744	2586	7216	16372
727	GGGCGTGA	1.01036	1.27982	1.14509	1634	4983	10883
728	GGGTTTGG	1.04868	1.22315	1.13591	4058	11395	26040
729	GGGTCGTA	1.05955	1.20985	1.1347	2526	6944	16043
730	GGGTGCGC	0.991112	1.27702	1.13407	1745	5413	11848
731	GGGGACCG	0.999998	1.26571	1.13285	1271	3873	8553
732	GGGCTCCT	0.916274	1.33972	1.128	1865	6565	13697
733	GGGTTCTC	0.98922	1.26203	1.12563	2995	9199	20374
734	GGGACCCG	0.937825	1.30464	1.12123	1117	3741	8015
735	GGGTCTCC	0.980603	1.25821	1.11941	2021	6243	13869
736	GGGGTGGA	1.02174	1.2117	1.11672	1822	5202	12000
737	GGGACGGT	1.00914	1.2237	1.11642	1749	5106	11663
738	GGGAGGGA	1.00546	1.2259	1.11568	1237	3631	8279
739	GGGCTTGG	0.978316	1.25296	1.11564	2543	7841	17492
740	GGGGCTCG	0.960049	1.26777	1.11391	1708	5430	11972
741	GGGCTGCA	0.9665	1.26081	1.11366	1657	5204	11537
742	GGGGCTGA	0.998685	1.22819	1.11344	1631	4829	10990
743	GGGGTCGA	1.00696	1.21942	1.11319	1668	4863	11147
744	GGGTCGAC	1.03342	1.18992	1.11167	1540	4269	10028
745	GGGCGACC	0.853786	1.36862	1.1112	888	3427	6999
746	GGGGTCTC	0.98164	1.24042	1.11103	2348	7143	16096
747	GGGCCTGT	0.95443	1.26441	1.10942	2212	7055	15596
748	GGGTTTCG	1.00937	1.20709	1.10823	3614	10405	24094
749	GGGCTGGT	0.908193	1.30602	1.10711	2190	7582	16227
750	GGGCCTGA	0.939169	1.27463	1.1069	1477	4826	10583
751	GGGGCCAA	0.927603	1.27986	1.10373	1265	4202	9177
752	GGGTAGGG	1.00504	1.2003	1.10267	2004	5762	13418
753	GGGCTCCA	0.914045	1.29097	1.10251	1469	4995	10815
754	GGGACCGT	0.909521	1.29357	1.10155	1462	5006	10817
755	GGGGTCCA	0.948415	1.25158	1.1	1762	5598	12502
756	GGGTTTGC	0.988913	1.19988	1.0944	3473	10145	23633
757	GGGCGTTG	0.96152	1.22694	1.09423	2206	6777	15439
758	GGGAGGGC	0.961224	1.22304	1.09213	1249	3826	8744
759	GGGCTGCT	0.929174	1.25309	1.09113	2006	6513	14528
760	GGGGTGCA	0.977029	1.20411	1.09057	1912	5673	13169
761	GGGCCTCT	0.901156	1.27993	1.09054	1874	6408	13994
762	GGGCGGTA	0.976285	1.20436	1.09032	1763	5236	12152
763	GGGTCTTG	0.991685	1.18807	1.08988	3370	9720	22868
764	GGGCGTTC	0.921665	1.25531	1.08849	2111	6922	15413
765	GGGCAGGG	0.973088	1.20381	1.08845	1431	4262	9896
766	GGGTTCCT	0.942066	1.23106	1.08656	2794	8790	19958
767	GGGGTGCT	0.929735	1.24125	1.08549	2232	7174	16155
768	GGGAGCGC	0.952502	1.21699	1.08475	1171	3602	8273
769	GGGGTGCC	0.966735	1.202	1.08437	1662	4975	11569
770	GGGACGCT	0.920781	1.24714	1.08396	1411	4601	10312
771	GGGGTCCT	0.93987	1.22605	1.08296	2227	6994	15945
772	GGGAGGGT	0.948809	1.21225	1.08053	1764	5426	12511
773	GGGCTGGA	0.938274	1.21941	1.07884	1552	4856	11131
774	GGGGTCGT	0.994643	1.16253	1.07859	2423	6818	16393
775	GGGGTCTT	0.957262	1.19895	1.07811	3325	10026	23374
776	GGGCGTGC	0.911204	1.24242	1.07681	1571	5157	11602
777	GGGCACCG	0.912682	1.24066	1.07667	1214	3973	8951
778	GGGTTGGG	1.00658	1.14616	1.07637	2714	7440	18144
779	GGGCTTGC	0.893594	1.25281	1.0732	2105	7105	15852
780	GGGTCGGA	0.992037	1.15231	1.07218	1754	4905	11898
781	GGGCCTTA	0.929372	1.2148	1.07208	2131	6706	15430
782	GGGCTCAA	0.890722	1.25265	1.07168	1584	5363	11967
783	GGGCTGGC	0.917715	1.22149	1.0696	1590	5095	11659
784	GGGCTCTC	0.890956	1.24579	1.06837	1870	6295	14124
785	GGGGTCCG	0.903491	1.2323	1.0679	1678	5510	12498
786	GGGACCGG	0.879186	1.25404	1.06661	1136	3901	8695
787	GGGCTTCG	0.899384	1.23105	1.06522	2130	7019	15937
788	GGGTGCTG	0.932364	1.19552	1.06394	2069	6387	14933
789	GGGGCTTG	0.927196	1.19988	1.06354	2363	7362	17150
790	GGGTTCCA	0.925036	1.20162	1.06333	2199	6877	15997
791	GGGTCCTC	0.943431	1.1799	1.06167	2010	6052	14337
792	GGGACGGC	0.96768	1.15316	1.06042	1198	3437	8331
793	GGGCGTCG	0.967762	1.1514	1.05958	1570	4497	10917
794	GGGCTCTA	0.856511	1.25976	1.05813	1856	6572	14582
795	GGGGCGTA	0.909891	1.2046	1.05725	1698	5412	12558
796	GGGGCCTA	0.883236	1.23043	1.05683	1509	5061	11497
797	GGGGCATC	0.901896	1.21145	1.05667	1745	5643	13020
798	GGGGTGCG	0.937392	1.17517	1.05628	1706	5149	12247
799	GGGTCCAA	0.885408	1.22566	1.05554	1536	5119	11674
800	GGGCGTTT	0.88817	1.21946	1.05382	2995	9900	22692
801	GGGGCCTG	0.904191	1.19746	1.05082	1614	5146	12012
802	GGGCCTGC	0.908801	1.19202	1.05041	1426	4503	10559
803	GGGCTCCG	0.843257	1.24849	1.04587	1412	5033	11268
804	GGGGCTGC	0.918032	1.16683	1.04243	1584	4847	11611
805	GGGGCTTC	0.897768	1.17758	1.03767	2173	6862	16288
806	GGGGCTCT	0.869879	1.19916	1.03452	2045	6787	15820
807	GGGAGGCA	0.935883	1.12718	1.03153	1245	3610	8952
808	GGGGCGGA	0.996271	1.05978	1.02803	1271	3255	8585
809	GGGGCGAA	0.930809	1.12384	1.02733	1137	3305	8220
810	GGGGCGAT	0.879949	1.17274	1.02634	1472	4723	11257
811	GGGGAGGA	0.938248	1.11162	1.02494	1138	3246	8162
812	GGGGCTGT	0.899097	1.14227	1.02068	2200	6729	16466
813	GGGCTGTT	0.85514	1.1778	1.01647	2754	9132	21672
814	GGGATCCC	0.877308	1.15474	1.01602	1238	3923	9496
815	GGGTTGCC	0.935103	1.09604	1.01557	2088	5892	15026
816	GGGCCTCG	0.891243	1.13609	1.01367	1495	4588	11288
817	GGGACGCG	0.873686	1.1503	1.012	1031	3268	7941
818	GGGCTCTG	0.837248	1.17242	1.00484	1923	6483	15456
819	GGGCGGCG	0.916915	1.09015	1.00353	1097	3140	8051
820	GGGAGGCG	0.904298	1.10076	1.00253	1094	3206	8141
821	GGGGAGGC	0.878414	1.1178	0.998109	1132	3468	8672
822	GGGGCTTT	0.837535	1.15844	0.997985	2940	9790	23622
823	GGGCGGTT	0.844982	1.14685	0.995918	2104	6875	16756
824	GGGTTCGT	0.899055	1.09111	0.995081	3145	9189	23540
825	GGGCGTCC	0.895943	1.09264	0.994293	1423	4178	10688
826	GGGGTCGG	0.88879	1.09889	0.99384	1710	5090	12947
827	GGGCTCGT	0.830576	1.15478	0.992679	1941	6497	15726
828	GGGTCCGA	0.849124	1.13268	0.990901	1414	4541	11206
829	GGGGCGGC	0.933072	1.04464	0.988856	1231	3318	8878
830	GGGTGCGG	0.871788	1.10416	0.987976	1605	4894	12389
831	GGGCGGTC	0.889992	1.08499	0.98749	1538	4514	11629
832	GGGCTGCC	0.834749	1.13918	0.986963	1317	4327	10617
833	GGGGCGAC	0.80362	1.1598	0.981708	923	3207	7729
834	GGGCTCGA	0.859418	1.10394	0.981677	1395	4314	10923
835	GGGTTTCC	0.868572	1.09425	0.981411	2694	8171	20872
836	GGGAGGCT	0.869291	1.09322	0.981257	1445	4375	11186
837	GGGCCTGG	0.833945	1.12363	0.978788	1530	4963	12346
838	GGGGCCTT	0.810708	1.14541	0.978058	1953	6643	16211
839	GGGCCTTC	0.81976	1.13618	0.977968	1752	5846	14382
840	GGGCGGCT	0.866117	1.08717	0.976643	1458	4406	11328
841	GGGCTCGC	0.824441	1.12466	0.974552	1411	4634	11517
842	GGGGTCGC	0.858992	1.09006	0.974526	1524	4656	11939
843	GGGTCGCA	0.8543	1.0903	0.972302	1488	4572	11721
844	GGGGCGAG	0.857516	1.08384	0.970676	1049	3192	8232
845	GGGTCCGC	0.814088	1.12644	0.970266	1428	4757	11804
846	GGGCTCTT	0.786729	1.15232	0.969522	2343	8262	20041
847	GGGTTCCG	0.816643	1.12074	0.968694	2023	6684	16670
848	GGGGCTCC	0.824124	1.11139	0.967756	1354	4396	11056
849	GGGCGGTG	0.837421	1.09136	0.964389	1425	4471	11451
850	GGGTCGGC	0.897282	1.02908	0.963181	1595	4404	11962
851	GGGCCGAG	0.79869	1.12629	0.962491	919	3120	7743
852	GGGGCGTG	0.827684	1.09313	0.960407	1481	4709	12041
853	GGGGCTGG	0.81625	1.09253	0.954388	1511	4869	12457
854	GGGTCCCT	0.811606	1.09181	0.951709	1613	5224	13374
855	GGGACGCA	0.85263	1.05011	0.951372	1032	3060	8145
856	GGGTCGCG	0.858622	1.04081	0.949715	1445	4217	11325
857	GGGTTCGA	0.83416	1.06447	0.949316	1994	6126	16086
858	GGGCCTCC	0.811642	1.08643	0.949038	1213	3909	10057
859	GGGGCCGC	0.785848	1.10799	0.94692	966	3279	8272
860	GGGGCCTC	0.774011	1.11384	0.943924	1324	4587	11511
861	GGGCTCGG	0.799434	1.08796	0.943697	1487	4872	12517
862	GGGTGCCC	0.845581	1.03771	0.941643	1341	3962	10672
863	GGGACGGG	0.817695	1.06151	0.9396	1093	3416	8995
864	GGGTCCCG	0.805078	1.07388	0.939481	1358	4361	11351
865	GGGTCCGT	0.81049	1.06118	0.935834	1998	6298	16589
866	GGGCCCAT	0.780213	1.08641	0.933313	1280	4291	11040
867	GGGCCTTT	0.772286	1.08681	0.92955	2433	8243	21200
868	GGGCCTTG	0.799234	1.05383	0.92653	1875	5952	15787
869	GGGCGGGT	0.77931	1.07131	0.925311	1389	4597	11994
870	GGGCCGGA	0.79849	1.05199	0.925242	1001	3175	8436
871	GGGCCGAT	0.760765	1.0824	0.921583	1152	3946	10190
872	GGGGCCGG	0.797219	1.03559	0.916403	1068	3340	9015
873	GGGCTGGG	0.780205	1.04365	0.911926	1411	4544	12170
874	GGGTCGGT	0.807362	1.0151	0.911233	2039	6172	16995
875	GGGCCGAC	0.752893	1.06763	0.910261	790	2697	7061
876	GGGTCGTC	0.83515	0.984849	0.91	1839	5221	14818
877	GGGCGGGC	0.763594	1.0496	0.906596	1148	3799	10117
878	GGGTCGCT	0.778605	1.02798	0.903293	1691	5375	14615
879	GGGGCGTT	0.766929	1.03297	0.89995	1937	6281	16996
880	GGGGTTTT	0.790317	1.00579	0.898056	4210	12899	35847
881	GGGCCCAG	0.740537	1.0531	0.89682	930	3184	8451
882	GGGCGCAT	0.771006	1.01921	0.89511	1386	4411	12097
883	GGGGCGGT	0.83389	0.949555	0.891723	1547	4241	12484
884	GGGCCCAC	0.745432	1.03151	0.88847	875	2915	7899
885	GGGCCGTA	0.760476	1.01347	0.886974	1257	4033	11123
886	GGGGCCGA	0.699252	1.07391	0.886579	813	3006	7824
887	GGGTCCGG	0.76188	1.00688	0.884381	1475	4693	13028
888	GGGCCGAA	0.717075	1.04192	0.879499	809	2830	7592
889	GGGCGGGA	0.793469	0.960663	0.877066	1021	2976	8659
890	GGGCGGCA	0.776347	0.97329	0.874819	1042	3145	9032
891	GGGTTCGC	0.757071	0.984833	0.870952	1859	5822	16524
892	GGGCCGTT	0.725489	1.01008	0.867785	1651	5534	15314
893	GGGCATCG	0.750197	0.983875	0.867036	1404	4433	12594
894	GGGTTCGG	0.764944	0.949136	0.85704	2110	6303	18562
895	GGGTACCC	0.735316	0.97544	0.855378	1141	3644	10442
896	GGGGCGTC	0.778874	0.929586	0.85423	1366	3925	11802
897	GGGCCCTC	0.682599	1.02503	0.853814	1024	3702	10095
898	GGGCCCTT	0.695482	1.01049	0.852987	1462	5114	14146
899	GGGGCGCA	0.721712	0.976572	0.849142	978	3186	9119
900	GGGCGGCC	0.72952	0.962493	0.846007	896	2846	8265
901	GGGCCGCT	0.688718	0.998709	0.843713	1069	3732	10445
902	GGGCGCAG	0.739576	0.946967	0.843271	920	2836	8371
903	GGGCCGCA	0.693273	0.990779	0.842026	876	3014	8503
904	GGGGACCC	0.725687	0.956626	0.841157	835	2650	7743
905	GGGCTTTT	0.716127	0.947968	0.832047	3301	10520	31019
906	GGGTCGGG	0.74817	0.900046	0.824108	1426	4130	12826
907	GGGGCCCG	0.666578	0.981164	0.823871	881	3122	8894
908	GGGGCCGT	0.696814	0.925568	0.811191	1208	3863	11666
909	GGGCCGCG	0.675043	0.941604	0.808323	832	2794	8294
910	GGGCCCGC	0.643118	0.95867	0.800894	783	2810	8193
911	GGGCCCTG	0.630391	0.970729	0.80056	1018	3774	10867
912	GGGCCCAA	0.670375	0.928175	0.799275	786	2620	7890
913	GGGCCCTA	0.635446	0.950087	0.792766	934	3362	9891
914	GGGCCGGT	0.648685	0.912765	0.780725	1161	3933	12044
915	GGGCGCAA	0.642798	0.918165	0.780481	834	2868	8731
916	GGGCCCGT	0.620197	0.931156	0.775676	1069	3864	11599
917	GGGGCGCG	0.657008	0.893797	0.775403	854	2797	8747
918	GGGCCGCC	0.663091	0.878641	0.770866	768	2450	7794
919	GGGCCGGC	0.637532	0.902223	0.769878	823	2804	8687
920	GGGGCCCA	0.645772	0.890535	0.768153	825	2739	8597
921	GGGGCGCT	0.630096	0.876843	0.75347	1062	3558	11342
922	GGGCGCAC	0.628967	0.848755	0.738861	824	2677	8816
923	GGGGTGGG	0.639463	0.837036	0.73825	1196	3769	12586
924	GGGCCGTG	0.617249	0.854372	0.735811	1032	3439	11251
925	GGGCCGGG	0.626902	0.840367	0.733635	858	2769	9210
926	GGGTCCCA	0.654146	0.808181	0.731164	1055	3138	10853
927	GGGGCGGG	0.639795	0.821579	0.730687	863	2668	9077
928	GGGCGCCT	0.59344	0.865302	0.729371	913	3205	10353
929	GGGCCGTC	0.631924	0.824867	0.728395	1017	3196	10830
930	GGGCGCCA	0.606297	0.849658	0.727977	757	2554	8402
931	GGGGCCCT	0.624984	0.818075	0.72153	1031	3249	11101
932	GGGGCGCC	0.633243	0.808583	0.720913	769	2364	8172
933	GGGCCCGG	0.577208	0.851009	0.714109	808	2868	9420
934	GGGCGCCG	0.58233	0.820782	0.701556	689	2338	7962
935	GGGGAGGG	0.621337	0.770629	0.695983	855	2553	9260
936	GGGCGCTA	0.581579	0.798615	0.690097	925	3058	10703
937	GGGCGCTT	0.555824	0.808697	0.682261	1253	4389	15170
938	GGGTCGCC	0.611184	0.753207	0.682195	968	2872	10658
939	GGGCGCGA	0.534214	0.809461	0.671838	605	2207	7621
940	GGGCGCGT	0.573493	0.754942	0.664217	981	3109	11511
941	GGGCTCCC	0.526359	0.77027	0.648315	757	2667	9678
942	GGGCCCGA	0.514554	0.780835	0.647695	577	2108	7546
943	GGGCGCGG	0.545983	0.74855	0.647267	695	2294	8566
944	GGGCGCTG	0.525524	0.737397	0.631461	841	2841	10769
945	GGGCGCTC	0.487817	0.704183	0.596	770	2676	10622
946	GGGCGCGC	0.46381	0.697427	0.580618	566	2049	8212
947	GGGGTCCC	0.486125	0.644497	0.565311	808	2579	11185
948	GGGCGCCC	0.407405	0.619372	0.513389	456	1669	7532
949	GGGTTCCC	0.414026	0.559109	0.486567	876	2848	14238
