# Supplementary material for: Maximizing transcription of nucleic acids with efficient T7 promoters
Source: Commun Biol. 2020 Aug 14;3:439. doi: 10.1038/s42003-020-01167-x (PMC7429497; doi:10.1038/s42003-020-01167-x)
Supplement: Supplementary file 5 — Supplementary Data 2 [file 42003_2020_1167_MOESM5_ESM.xlsx]

## Sheet: Tabelle1
	RACE-Seq ssDNA oligos
	T7 RACE-Seq template	ACGAGAGCTTGTCTGCTCCCAGGCATCGCTTACAGACCTATATGACCACGCGTATCGATGTCGACCTACACGACGCTCTTCCGATCTTTTCATCGGGCCGTGCAGGCTAATACGACTCACTATAGNNNNNNNNNNNNNNNCCTCTCGTTCTGTCGAAGGGCATCGACTTCAAGGAGGACGGCAACATCCTGGGGCACAAGCTGGAGTACAACTACAACAGCCACAACGTCTATATCATGGCCGACAAGCAGAAGAACGGCATCAAGGTGAACTTCAAGATCCGCCACAACATCGAGGACGCAAGATCGGAAGAGCGGTTCAGCACCGCATCGAG
	RT primer	TGCTGAACCGCTCTTCCGATCT
	i5_5N_dT20VN	TCGTCGGCAGCGTCNNNNNTTTTTTTTTTTTTTTTTTTTVN
	P7 adapter	CAAGCAGAAGACGGCATACGAGATAACGTGATTCGTCGGCAGCGTC
	P5 adapter	AATGATACGGCGACCACCGAGATCTACACGGCGGATCTTGAAGTTCACC
	dsDNA IVT templates
	T7_#1	CCACGGTCCGCTACCTTACAGGAATTGAGACCGTCCATTAATTTCCCTTGCATTTTCATCGGGCCGTGCAGGCTAATACGACTCACTATAGGGAAATAGAAAGATAGCTTCTTACCCGTGCCCCACCGTTGGCAGTACGATCGCACGCCCCACGTGAACGATTGGTAAACCCTGTGGCCTGTGAGCGACAAAAGCTTTAATGGGAAATACGCGCCCATAACTTGGTGCGAATACGGGTCGTAGCAATGTTCGTCTGAGTATGATCTATATAATACGGGCGGTACGTCTGCTTTGGTCAGCCTCTAATGGCTCGTATGATAGTGCAGCCGCTGGTGATCACTCAATGATCTCGGCTCCCCGTTGCAACTACGGGGATTCTTGGAGAGCCAGCTGCGTTCG…
	T7_#2	CCACGGTCCGCTACCTTACAGGAATTGAGACCGTCCATTAATTTCCCTTGCATTTTCATCGGGCCGTGCAGGCTAATACGACTCACTATAGGGAAAATGAAAGATAGCTTCTTACCCGTGCCCCACCGTTGGCAGTACGATCGCACGCCCCACGTGAACGATTGGTAAACCCTGTGGCCTGTGAGCGACAAAAGCTTTAATGGGAAATACGCGCCCATAACTTGGTGCGAATACGGGTCGTAGCAATGTTCGTCTGAGTATGATCTATATAATACGGGCGGTACGTCTGCTTTGGTCAGCCTCTAATGGCTCGTATGATAGTGCAGCCGCTGGTGATCACTCAATGATCTCGGCTCCCCGTTGCAACTACGGGGATTCTTGGAGAGCCAGCTGCGTTCG…
	T7_#3	CCACGGTCCGCTACCTTACAGGAATTGAGACCGTCCATTAATTTCCCTTGCATTTTCATCGGGCCGTGCAGGCTAATACGACTCACTATAGGGAATATGAAAGATAGCTTCTTACCCGTGCCCCACCGTTGGCAGTACGATCGCACGCCCCACGTGAACGATTGGTAAACCCTGTGGCCTGTGAGCGACAAAAGCTTTAATGGGAAATACGCGCCCATAACTTGGTGCGAATACGGGTCGTAGCAATGTTCGTCTGAGTATGATCTATATAATACGGGCGGTACGTCTGCTTTGGTCAGCCTCTAATGGCTCGTATGATAGTGCAGCCGCTGGTGATCACTCAATGATCTCGGCTCCCCGTTGCAACTACGGGGATTCTTGGAGAGCCAGCTGCGTTCG…
	T7_#4	CCACGGTCCGCTACCTTACAGGAATTGAGACCGTCCATTAATTTCCCTTGCATTTTCATCGGGCCGTGCAGGCTAATACGACTCACTATAGGGATAATGAAAGATAGCTTCTTACCCGTGCCCCACCGTTGGCAGTACGATCGCACGCCCCACGTGAACGATTGGTAAACCCTGTGGCCTGTGAGCGACAAAAGCTTTAATGGGAAATACGCGCCCATAACTTGGTGCGAATACGGGTCGTAGCAATGTTCGTCTGAGTATGATCTATATAATACGGGCGGTACGTCTGCTTTGGTCAGCCTCTAATGGCTCGTATGATAGTGCAGCCGCTGGTGATCACTCAATGATCTCGGCTCCCCGTTGCAACTACGGGGATTCTTGGAGAGCCAGCTGCGTTCG…
	T7_#5	CCACGGTCCGCTACCTTACAGGAATTGAGACCGTCCATTAATTTCCCTTGCATTTTCATCGGGCCGTGCAGGCTAATACGACTCACTATAGGGAGAATGAAAGATAGCTTCTTACCCGTGCCCCACCGTTGGCAGTACGATCGCACGCCCCACGTGAACGATTGGTAAACCCTGTGGCCTGTGAGCGACAAAAGCTTTAATGGGAAATACGCGCCCATAACTTGGTGCGAATACGGGTCGTAGCAATGTTCGTCTGAGTATGATCTATATAATACGGGCGGTACGTCTGCTTTGGTCAGCCTCTAATGGCTCGTATGATAGTGCAGCCGCTGGTGATCACTCAATGATCTCGGCTCCCCGTTGCAACTACGGGGATTCTTGGAGAGCCAGCTGCGTTCG…
	T7_#6	CCACGGTCCGCTACCTTACAGGAATTGAGACCGTCCATTAATTTCCCTTGCATTTTCATCGGGCCGTGCAGGCTAATACGACTCACTATAGGGAATACGAAAGATAGCTTCTTACCCGTGCCCCACCGTTGGCAGTACGATCGCACGCCCCACGTGAACGATTGGTAAACCCTGTGGCCTGTGAGCGACAAAAGCTTTAATGGGAAATACGCGCCCATAACTTGGTGCGAATACGGGTCGTAGCAATGTTCGTCTGAGTATGATCTATATAATACGGGCGGTACGTCTGCTTTGGTCAGCCTCTAATGGCTCGTATGATAGTGCAGCCGCTGGTGATCACTCAATGATCTCGGCTCCCCGTTGCAACTACGGGGATTCTTGGAGAGCCAGCTGCGTTCG…
	T7_#18	CCACGGTCCGCTACCTTACAGGAATTGAGACCGTCCATTAATTTCCCTTGCATTTTCATCGGGCCGTGCAGGCTAATACGACTCACTATAGGGAGATGGAAAGATAGCTTCTTACCCGTGCCCCACCGTTGGCAGTACGATCGCACGCCCCACGTGAACGATTGGTAAACCCTGTGGCCTGTGAGCGACAAAAGCTTTAATGGGAAATACGCGCCCATAACTTGGTGCGAATACGGGTCGTAGCAATGTTCGTCTGAGTATGATCTATATAATACGGGCGGTACGTCTGCTTTGGTCAGCCTCTAATGGCTCGTATGATAGTGCAGCCGCTGGTGATCACTCAATGATCTCGGCTCCCCGTTGCAACTACGGGGATTCTTGGAGAGCCAGCTGCGTTCG…
	T7_#368	CCACGGTCCGCTACCTTACAGGAATTGAGACCGTCCATTAATTTCCCTTGCATTTTCATCGGGCCGTGCAGGCTAATACGACTCACTATAGGGTGGAAGAAAGATAGCTTCTTACCCGTGCCCCACCGTTGGCAGTACGATCGCACGCCCCACGTGAACGATTGGTAAACCCTGTGGCCTGTGAGCGACAAAAGCTTTAATGGGAAATACGCGCCCATAACTTGGTGCGAATACGGGTCGTAGCAATGTTCGTCTGAGTATGATCTATATAATACGGGCGGTACGTCTGCTTTGGTCAGCCTCTAATGGCTCGTATGATAGTGCAGCCGCTGGTGATCACTCAATGATCTCGGCTCCCCGTTGCAACTACGGGGATTCTTGGAGAGCCAGCTGCGTTCG…
	T7_#948	CCACGGTCCGCTACCTTACAGGAATTGAGACCGTCCATTAATTTCCCTTGCATTTTCATCGGGCCGTGCAGGCTAATACGACTCACTATAGGGCGCCCGAAAGATAGCTTCTTACCCGTGCCCCACCGTTGGCAGTACGATCGCACGCCCCACGTGAACGATTGGTAAACCCTGTGGCCTGTGAGCGACAAAAGCTTTAATGGGAAATACGCGCCCATAACTTGGTGCGAATACGGGTCGTAGCAATGTTCGTCTGAGTATGATCTATATAATACGGGCGGTACGTCTGCTTTGGTCAGCCTCTAATGGCTCGTATGATAGTGCAGCCGCTGGTGATCACTCAATGATCTCGGCTCCCCGTTGCAACTACGGGGATTCTTGGAGAGCCAGCTGCGTTCG…
	T7_#949	CCACGGTCCGCTACCTTACAGGAATTGAGACCGTCCATTAATTTCCCTTGCATTTTCATCGGGCCGTGCAGGCTAATACGACTCACTATAGGGTTCCCGAAAGATAGCTTCTTACCCGTGCCCCACCGTTGGCAGTACGATCGCACGCCCCACGTGAACGATTGGTAAACCCTGTGGCCTGTGAGCGACAAAAGCTTTAATGGGAAATACGCGCCCATAACTTGGTGCGAATACGGGTCGTAGCAATGTTCGTCTGAGTATGATCTATATAATACGGGCGGTACGTCTGCTTTGGTCAGCCTCTAATGGCTCGTATGATAGTGCAGCCGCTGGTGATCACTCAATGATCTCGGCTCCCCGTTGCAACTACGGGGATTCTTGGAGAGCCAGCTGCGTTCG…
	SP6_AA	CCACGGTCCGCTACCTTACAGGAATTGAGACCGTCCATTAATTTCCCTTGCATCTTGTCTATCCAGATTAATCATTTAGGTGACACTATAGAAAGAATGAAAGATAGCTTCTTACCCGTGCCCCACCGTTGGCAGTACGATCGCACGCCCCACGTGAACGATTGGTAAACCCTGTGGCCTGTGAGCGACAAAAGCTTTAATGGGAAATACGCGCCCATAACTTGGTGCGAATACGGGTCGTAGCAATGTTCGTCTGAGTATGATCTATATAATACGGGCGGTACGTCTGCTTTGGTCAGCCTCTAATGGCTCGTATGATAGTGCAGCCGCTGGTGATCACTCAATGATCTCGGCTCCCCGTTGCAACTACGGGGATTCTTGGAGAGCCAGCTGCGTTCG…
	SP6_AT	CCACGGTCCGCTACCTTACAGGAATTGAGACCGTCCATTAATTTCCCTTGCATCTTGTCTATCCAGATTAATCATTTAGGTGACACTATAGATAGAATGAAAGATAGCTTCTTACCCGTGCCCCACCGTTGGCAGTACGATCGCACGCCCCACGTGAACGATTGGTAAACCCTGTGGCCTGTGAGCGACAAAAGCTTTAATGGGAAATACGCGCCCATAACTTGGTGCGAATACGGGTCGTAGCAATGTTCGTCTGAGTATGATCTATATAATACGGGCGGTACGTCTGCTTTGGTCAGCCTCTAATGGCTCGTATGATAGTGCAGCCGCTGGTGATCACTCAATGATCTCGGCTCCCCGTTGCAACTACGGGGATTCTTGGAGAGCCAGCTGCGTTCG…
	SP6_TT	CCACGGTCCGCTACCTTACAGGAATTGAGACCGTCCATTAATTTCCCTTGCATCTTGTCTATCCAGATTAATCATTTAGGTGACACTATAGTTAGAATGAAAGATAGCTTCTTACCCGTGCCCCACCGTTGGCAGTACGATCGCACGCCCCACGTGAACGATTGGTAAACCCTGTGGCCTGTGAGCGACAAAAGCTTTAATGGGAAATACGCGCCCATAACTTGGTGCGAATACGGGTCGTAGCAATGTTCGTCTGAGTATGATCTATATAATACGGGCGGTACGTCTGCTTTGGTCAGCCTCTAATGGCTCGTATGATAGTGCAGCCGCTGGTGATCACTCAATGATCTCGGCTCCCCGTTGCAACTACGGGGATTCTTGGAGAGCCAGCTGCGTTCG…
	SP6_CC	CCACGGTCCGCTACCTTACAGGAATTGAGACCGTCCATTAATTTCCCTTGCATCTTGTCTATCCAGATTAATCATTTAGGTGACACTATAGCCAATGAGAAAGATAGCTTCTTACCCGTGCCCCACCGTTGGCAGTACGATCGCACGCCCCACGTGAACGATTGGTAAACCCTGTGGCCTGTGAGCGACAAAAGCTTTAATGGGAAATACGCGCCCATAACTTGGTGCGAATACGGGTCGTAGCAATGTTCGTCTGAGTATGATCTATATAATACGGGCGGTACGTCTGCTTTGGTCAGCCTCTAATGGCTCGTATGATAGTGCAGCCGCTGGTGATCACTCAATGATCTCGGCTCCCCGTTGCAACTACGGGGATTCTTGGAGAGCCAGCTGCGTTCG…
	ssDNA oligos for CEL-Seq2
	Cel-Seq_i1	GCCGGTAATACGACTCACTATAGGGAGTTCTACAGTCCGACGATCNNNNNNTTATAACGTTTTTTTTTTTTTTTTTTTTTTTTV
	Cel-Seq_i2	GCCGGTAATACGACTCACTATAGGGAGTTCTACAGTCCGACGATCNNNNNNCCACAATGTTTTTTTTTTTTTTTTTTTTTTTTV
	Cel-Seq_i3	GCCGGTAATACGACTCACTATAGGGAGTTCTACAGTCCGACGATCNNNNNNATATACACTTTTTTTTTTTTTTTTTTTTTTTTV
	Cel-Seq_i4	GCCGGTAATACGACTCACTATAGGGAGTTCTACAGTCCGACGATCNNNNNNGCACACGCTTTTTTTTTTTTTTTTTTTTTTTTV
	Cel-Seq_i5	GCCGGTAATACGACTCACTATAGGGAGTTCTACAGTCCGACGATCNNNNNNAGAGAGAGTTTTTTTTTTTTTTTTTTTTTTTTV
	Cel-Seq_i6	GCCGGTAATACGACTCACTATAGGGAGTTCTACAGTCCGACGATCNNNNNNTCACAGCATTTTTTTTTTTTTTTTTTTTTTTTV
	Cel-Seq_i7	GCCGGTAATACGACTCACTATAGGGAGTTCTACAGTCCGACGATCNNNNNNCTATAGTATTTTTTTTTTTTTTTTTTTTTTTTV
	Cel-Seq_i8	GCCGGTAATACGACTCACTATAGGGAGTTCTACAGTCCGACGATCNNNNNNCGAGATTCTTTTTTTTTTTTTTTTTTTTTTTTV
	Cel-Seq_i9	GCCGGTAATACGACTCACTATAGGGAGTTCTACAGTCCGACGATCNNNNNNTAATCAACTTTTTTTTTTTTTTTTTTTTTTTTV
	Cel-Seq_i10	GCCGGTAATACGACTCACTATAGGGAGTTCTACAGTCCGACGATCNNNNNNCGACCAGCTTTTTTTTTTTTTTTTTTTTTTTTV
	Cel-Seq_i11	GCCGGTAATACGACTCACTATAGGGAGTTCTACAGTCCGACGATCNNNNNNTTAGCCAGTTTTTTTTTTTTTTTTTTTTTTTTV
	Cel-Seq_i12	GCCGGTAATACGACTCACTATAGGGAGTTCTACAGTCCGACGATCNNNNNNCCAACCGGTTTTTTTTTTTTTTTTTTTTTTTTV
	Cel-Seq_i13	GCCGGTAATACGACTCACTATAGGGAGTTCTACAGTCCGACGATCNNNNNNGCAACGCCTTTTTTTTTTTTTTTTTTTTTTTTV
	Cel-Seq_i14	GCCGGTAATACGACTCACTATAGGGAGTTCTACAGTCCGACGATCNNNNNNATAGCGTCTTTTTTTTTTTTTTTTTTTTTTTTV
	Cel-Seq_i15	GCCGGTAATACGACTCACTATAGGGAGTTCTACAGTCCGACGATCNNNNNNTCAACTAATTTTTTTTTTTTTTTTTTTTTTTTV
	Cel-Seq_i16	GCCGGTAATACGACTCACTATAGGGAGTTCTACAGTCCGACGATCNNNNNNGAATCTCGTTTTTTTTTTTTTTTTTTTTTTTTV
	Cel-Seq_i17	GCCGGTAATACGACTCACTATAGGGAGTTCTACAGTCCGACGATCNNNNNNCTAGCTGATTTTTTTTTTTTTTTTTTTTTTTTV
	Cel-Seq_i18	GCCGGTAATACGACTCACTATAGGGAGTTCTACAGTCCGACGATCNNNNNNAGACCTTGTTTTTTTTTTTTTTTTTTTTTTTTV
	Cel-Seq_i19	GCCGGTAATACGACTCACTATAGGGAGTTCTACAGTCCGACGATCNNNNNNCTACGACATTTTTTTTTTTTTTTTTTTTTTTTV
	Cel-Seq_i20	GCCGGTAATACGACTCACTATAGGGAGTTCTACAGTCCGACGATCNNNNNNTCATGATATTTTTTTTTTTTTTTTTTTTTTTTV
	Cel-Seq+GA_i21	GAATTTAATACGACTCACTATAGGGAGAGTTCTACAGTCCGACGATCNNNNNNTAAGGCTCTTTTTTTTTTTTTTTTTTTTTTTTV
	Cel-Seq+GA_i22	GAATTTAATACGACTCACTATAGGGAGAGTTCTACAGTCCGACGATCNNNNNNCCATGGCGTTTTTTTTTTTTTTTTTTTTTTTTV
	Cel-Seq+GA_i23	GAATTTAATACGACTCACTATAGGGAGAGTTCTACAGTCCGACGATCNNNNNNTTACGGTGTTTTTTTTTTTTTTTTTTTTTTTTV
	Cel-Seq+GA_i24	GAATTTAATACGACTCACTATAGGGAGAGTTCTACAGTCCGACGATCNNNNNNGCATGTACTTTTTTTTTTTTTTTTTTTTTTTTV
	Cel-Seq+GA_i25	GAATTTAATACGACTCACTATAGGGAGAGTTCTACAGTCCGACGATCNNNNNNATACGTGCTTTTTTTTTTTTTTTTTTTTTTTTV
	Cel-Seq+GA_i26	GAATTTAATACGACTCACTATAGGGAGAGTTCTACAGTCCGACGATCNNNNNNGCAGTATCTTTTTTTTTTTTTTTTTTTTTTTTV
	Cel-Seq+GA_i27	GAATTTAATACGACTCACTATAGGGAGAGTTCTACAGTCCGACGATCNNNNNNCTAATCAATTTTTTTTTTTTTTTTTTTTTTTTV
	Cel-Seq+GA_i28	GAATTTAATACGACTCACTATAGGGAGAGTTCTACAGTCCGACGATCNNNNNNAGATTCCGTTTTTTTTTTTTTTTTTTTTTTTTV
	Cel-Seq+GA_i29	GAATTTAATACGACTCACTATAGGGAGAGTTCTACAGTCCGACGATCNNNNNNTCAGTCGATTTTTTTTTTTTTTTTTTTTTTTTV
	Cel-Seq+GA_i30	GAATTTAATACGACTCACTATAGGGAGAGTTCTACAGTCCGACGATCNNNNNNGAACTCTGTTTTTTTTTTTTTTTTTTTTTTTTV
	Cel-Seq+GA_i31	GAATTTAATACGACTCACTATAGGGAGAGTTCTACAGTCCGACGATCNNNNNNCGATTGACTTTTTTTTTTTTTTTTTTTTTTTTV
	Cel-Seq+GA_i32	GAATTTAATACGACTCACTATAGGGAGAGTTCTACAGTCCGACGATCNNNNNNTAACTGGCTTTTTTTTTTTTTTTTTTTTTTTTV
	Cel-Seq+GA_i33	GAATTTAATACGACTCACTATAGGGAGAGTTCTACAGTCCGACGATCNNNNNNCCAGTTAGTTTTTTTTTTTTTTTTTTTTTTTTV
	Cel-Seq+GA_i34	GAATTTAATACGACTCACTATAGGGAGAGTTCTACAGTCCGACGATCNNNNNNTGCTACAGTTTTTTTTTTTTTTTTTTTTTTTTV
	Cel-Seq+GA_i35	GAATTTAATACGACTCACTATAGGGAGAGTTCTACAGTCCGACGATCNNNNNNGCCGACCATTTTTTTTTTTTTTTTTTTTTTTTV
	Cel-Seq+GA_i36	GAATTTAATACGACTCACTATAGGGAGAGTTCTACAGTCCGACGATCNNNNNNCACCACGGTTTTTTTTTTTTTTTTTTTTTTTTV
	Cel-Seq+GA_i37	GAATTTAATACGACTCACTATAGGGAGAGTTCTACAGTCCGACGATCNNNNNNATCAACTATTTTTTTTTTTTTTTTTTTTTTTTV
	Cel-Seq+GA_i38	GAATTTAATACGACTCACTATAGGGAGAGTTCTACAGTCCGACGATCNNNNNNGACCAGCCTTTTTTTTTTTTTTTTTTTTTTTTV
	Cel-Seq+GA_i39	GAATTTAATACGACTCACTATAGGGAGAGTTCTACAGTCCGACGATCNNNNNNAGCTAGTCTTTTTTTTTTTTTTTTTTTTTTTTV
	Cel-Seq+GA_i40	GAATTTAATACGACTCACTATAGGGAGAGTTCTACAGTCCGACGATCNNNNNNTACCATAATTTTTTTTTTTTTTTTTTTTTTTTV
	randomhexRT primer	GCCTTGGCACCCGAGAATTCCANNNNNN
	RP1	AATGATACGGCGACCACCGAGATCTACACGTTCAGAGTTCTACAGTCCGA
	RPI	CAAGCAGAAGACGGCATACGAGATXXXXXXGTGACTGGAGTTCCTTGGCACCCGAGAATTCCA
